# Supplementary material for: Genomic interrogation of a MAGIC population highlights genetic factors controlling fiber quality traits in cotton
Source: Commun Biol. 2022 Jan 17;5:60. doi: 10.1038/s42003-022-03022-7 (PMC8764025; doi:10.1038/s42003-022-03022-7)
Supplement: Supplementary file 4 — Supplementary Data 1 [file 42003_2022_3022_MOESM4_ESM.xlsx]

## Sheet: Supplementary Data 1
Summary of categorized SNPs
SNP category	No. SNPs
exonic	39248
intronic	68896
exonic;splicing	16
splicing1	270
UTR3	16072
UTR5	10040
UTR5;UTR3	39
upstream2	41533
downstream3	34893
upstream;downstream	3483
intergenic	1333804
total	1548294
1variant is within 2-bp of a splicing junction (use -splicing_threshold to change this)
2variant overlaps 1-kb region upstream of transcription start site
3variant overlaps 1-kb region downtream of transcription end site
