# Supplementary material for: Genomic interrogation of a MAGIC population highlights genetic factors controlling fiber quality traits in cotton
Source: Commun Biol. 2022 Jan 17;5:60. doi: 10.1038/s42003-022-03022-7 (PMC8764025; doi:10.1038/s42003-022-03022-7)
Supplement: Supplementary file 5 — Supplementary Data 2 [file 42003_2022_3022_MOESM5_ESM.xlsx]

## Sheet: Supplementary Data 2
Summary of categorized SNPs in exonic regions
SNP category	No. SNPs
nonsynonymous SNV	24834
stopgain	504
stoploss	88
synonymous SNV	13786
unknown1	52
1due to various errors in the gene structure definition in the database file
