# Supplementary material for: Genomic interrogation of a MAGIC population highlights genetic factors controlling fiber quality traits in cotton
Source: Commun Biol. 2022 Jan 17;5:60. doi: 10.1038/s42003-022-03022-7 (PMC8764025; doi:10.1038/s42003-022-03022-7)
Supplement: Supplementary file 6 — Supplementary Data 3 [file 42003_2022_3022_MOESM6_ESM.xlsx]

## Sheet: Supplementary Data 3
Summary of IBD information
RIL	Chr	Start	End	Parent
RIL001	Chr01	108693	3854821	1
RIL001	Chr01	3855437	5853826	4
RIL001	Chr01	6564718	7218128	8
RIL001	Chr01	12587974	42920640	2
RIL001	Chr01	43182907	111411963	8
RIL001	Chr01	113052400	115966066	11
RIL001	Chr02	2329004	6858275	1
RIL001	Chr02	6867676	41650096	8
RIL001	Chr02	44600636	48431366	5
RIL001	Chr02	92620927	99614231	2
RIL001	Chr02	99702878	101700302	10
RIL001	Chr02	104356150	105521214	5
RIL001	Chr02	105578437	107623618	2
RIL001	Chr03	231095	6793839	2
RIL001	Chr03	74045243	109713460	11
RIL001	Chr03	109863950	112946323	2
RIL001	Chr04	987484	3966415	8
RIL001	Chr04	4024932	5204941	3
RIL001	Chr04	5504557	10024835	4
RIL001	Chr04	10048184	73050801	2
RIL001	Chr04	73115499	78218718	9
RIL001	Chr04	79514110	82735853	6
RIL001	Chr04	82789038	82981229	9
RIL001	Chr04	83000894	83660256	2
RIL001	Chr04	83757053	84119171	3
RIL001	Chr05	30956	843746	7
RIL001	Chr05	1711811	8733294	3
RIL001	Chr05	9197225	10500480	1
RIL001	Chr05	10509094	12545108	10
RIL001	Chr05	13384505	16460785	8
RIL001	Chr05	16471778	20073384	1
RIL001	Chr05	21297350	24435645	10
RIL001	Chr05	24513805	28711391	11
RIL001	Chr05	29093559	33410988	9
RIL001	Chr05	33465646	38064216	6
RIL001	Chr05	38757444	97368231	9
RIL001	Chr05	98443985	108665927	6
RIL001	Chr06	24003	739168	10
RIL001	Chr06	765410	2660245	1
RIL001	Chr06	3010912	5653764	6
RIL001	Chr06	5749501	7813900	5
RIL001	Chr06	9769106	12217369	4
RIL001	Chr06	47380092	116632050	3
RIL001	Chr06	118917600	120372102	11
RIL001	Chr06	120440518	123600850	9
RIL001	Chr07	1944911	2596980	7
RIL001	Chr07	2599270	3953181	6
RIL001	Chr07	6656870	9189013	11
RIL001	Chr07	9471315	14833723	7
RIL001	Chr07	18487428	20583799	8
RIL001	Chr07	20612763	24336561	1
RIL001	Chr07	24389009	30366550	3
RIL001	Chr07	30911427	89786631	2
RIL001	Chr07	92453922	95258902	4
RIL001	Chr07	95727157	95852062	9
RIL001	Chr07	95881322	96713327	5
RIL001	Chr08	1532138	6923719	6
RIL001	Chr08	7879384	20228427	7
RIL001	Chr08	20322041	84318654	3
RIL001	Chr08	91020683	114115096	4
RIL001	Chr08	114657002	115309892	2
RIL001	Chr08	115648019	116955646	3
RIL001	Chr08	117148791	117732525	8
RIL001	Chr08	118064543	121247008	6
RIL001	Chr09	3372077	6287279	8
RIL001	Chr09	6408304	8123129	2
RIL001	Chr09	9015737	22805374	10
RIL001	Chr09	26275242	64288727	3
RIL001	Chr09	68687549	72100303	2
RIL001	Chr09	72152503	76069729	7
RIL001	Chr09	76249919	77359547	2
RIL001	Chr09	77933039	78661079	7
RIL001	Chr09	79393422	79854619	8
RIL001	Chr09	79854937	81309740	5
RIL001	Chr10	148469	1765168	2
RIL001	Chr10	1769353	2740944	9
RIL001	Chr10	2766430	4961569	10
RIL001	Chr10	7485194	11316139	4
RIL001	Chr10	11342202	14824680	8
RIL001	Chr10	71337439	75559256	10
RIL001	Chr10	85579925	108959338	7
RIL001	Chr10	108960445	109499632	2
RIL001	Chr10	109567040	110633857	3
RIL001	Chr10	111255060	112478986	8
RIL001	Chr10	112494532	113807372	10
RIL001	Chr11	1276554	1516174	11
RIL001	Chr11	2694131	7187843	4
RIL001	Chr11	7188128	8557547	5
RIL001	Chr11	8955498	9992990	9
RIL001	Chr11	10385947	11054738	11
RIL001	Chr11	11062455	12445450	4
RIL001	Chr11	13359323	19330395	2
RIL001	Chr11	19506697	23069525	8
RIL001	Chr11	23306242	25669637	9
RIL001	Chr11	28752630	112359056	7
RIL001	Chr11	112416638	112590710	8
RIL001	Chr11	112592924	113261654	2
RIL001	Chr11	114487484	120119680	4
RIL001	Chr11	120929488	123014255	9
RIL001	Chr12	48802	799187	2
RIL001	Chr12	1207655	2746296	9
RIL001	Chr12	5509592	9876387	6
RIL001	Chr12	12841159	14973126	8
RIL001	Chr12	36121293	79918308	11
RIL001	Chr12	79971377	82562815	4
RIL001	Chr12	84274573	86260320	8
RIL001	Chr12	91971753	102785701	4
RIL001	Chr12	105670505	106979581	2
RIL001	Chr13	1222	1006497	4
RIL001	Chr13	1539701	2263910	11
RIL001	Chr13	2816369	12517259	5
RIL001	Chr13	77580085	89369751	2
RIL001	Chr13	89493054	97258638	5
RIL001	Chr13	98997585	102571557	7
RIL001	Chr13	102764030	103663777	3
RIL001	Chr13	103951741	105667363	7
RIL001	Chr14	171651	6129680	10
RIL001	Chr14	6758696	29128759	8
RIL001	Chr14	29174754	51743966	4
RIL001	Chr14	51798748	59026945	10
RIL001	Chr14	61076561	62757582	11
RIL001	Chr15	2750	736714	10
RIL001	Chr15	803843	2748974	8
RIL001	Chr15	2965877	10257767	6
RIL001	Chr15	12984302	19603591	4
RIL001	Chr15	62921754	65549158	7
RIL001	Chr15	65562359	66910134	8
RIL001	Chr15	66912364	68311927	6
RIL001	Chr15	68397736	69389960	10
RIL001	Chr16	17399	2437900	2
RIL001	Chr16	2645071	2992516	8
RIL001	Chr16	3721275	5704276	1
RIL001	Chr16	31769537	36390444	10
RIL001	Chr16	43731968	44977213	11
RIL001	Chr16	45472550	49085625	4
RIL001	Chr16	49155345	49465430	5
RIL001	Chr16	49474965	52079801	7
RIL001	Chr17	334277	3025998	7
RIL001	Chr17	3662166	3763141	10
RIL001	Chr17	3765257	4296611	1
RIL001	Chr17	4419934	7481327	7
RIL001	Chr17	7491641	10331121	2
RIL001	Chr17	10350216	10838240	11
RIL001	Chr17	10883894	43780164	3
RIL001	Chr17	43851102	46486012	10
RIL001	Chr17	46487329	56202089	7
RIL001	Chr18	645758	3671343	10
RIL001	Chr18	3992918	4960072	3
RIL001	Chr18	7400330	9151208	7
RIL001	Chr18	9294694	15090238	10
RIL001	Chr18	15126737	16545214	6
RIL001	Chr18	16561763	21828956	1
RIL001	Chr18	21871262	26506106	6
RIL001	Chr18	31252606	31809665	10
RIL001	Chr18	31824704	54656440	5
RIL001	Chr18	54752672	56310219	6
RIL001	Chr18	57769616	61032345	8
RIL001	Chr19	31863	969596	8
RIL001	Chr19	2454949	3563317	11
RIL001	Chr19	3687088	5905122	10
RIL001	Chr19	44764330	49185522	9
RIL001	Chr19	50816187	60131372	2
RIL001	Chr19	61485997	65245091	3
RIL001	Chr19	65539041	65937672	10
RIL001	Chr20	91476	3428991	11
RIL001	Chr20	5848296	6352868	3
RIL001	Chr20	6413036	11604329	6
RIL001	Chr20	26364362	29226219	3
RIL001	Chr20	29470087	50744270	8
RIL001	Chr20	50816326	53789503	6
RIL001	Chr20	54967815	58167479	11
RIL001	Chr21	16071	717096	5
RIL001	Chr21	2088091	57279071	1
RIL001	Chr21	62513395	63311056	5
RIL001	Chr21	64233739	65671522	11
RIL001	Chr21	65713967	67389056	4
RIL001	Chr21	67431388	67596385	6
RIL001	Chr22	2044304	2552969	2
RIL001	Chr22	8534885	10397654	10
RIL001	Chr22	10720804	23881260	3
RIL001	Chr22	33245502	34162649	5
RIL001	Chr22	34299385	34912605	11
RIL001	Chr22	34923778	37886645	10
RIL001	Chr22	40296228	43300537	3
RIL001	Chr22	43343781	44801026	1
RIL001	Chr22	45450195	45790341	2
RIL001	Chr22	46001026	46542229	3
RIL001	Chr22	46581532	47490547	10
RIL001	Chr22	47492612	47828858	1
RIL001	Chr22	48100400	51825249	7
RIL001	Chr23	1158452	2744304	3
RIL001	Chr23	2788810	3278620	10
RIL001	Chr23	3320835	14039245	7
RIL001	Chr23	22893998	25656208	4
RIL001	Chr23	27016746	58922234	2
RIL001	Chr23	63260841	64930915	1
RIL001	Chr24	3522	5508273	2
RIL001	Chr24	6496360	8579349	3
RIL001	Chr24	8678112	9623740	10
RIL001	Chr24	11665644	13817861	8
RIL001	Chr24	17869883	19811682	5
RIL001	Chr24	21275397	68743895	3
RIL001	Chr24	68773005	69772818	8
RIL001	Chr25	666043	1209421	5
RIL001	Chr25	1291691	1986875	4
RIL001	Chr25	2254690	3080099	3
RIL001	Chr25	41584954	55183267	2
RIL001	Chr25	55226036	55498280	11
RIL001	Chr25	56888384	59427051	6
RIL001	Chr25	59437703	61199927	2
RIL001	Chr26	212289	875853	2
RIL001	Chr26	1003659	1414414	7
RIL001	Chr26	1434434	2540777	2
RIL001	Chr26	2827186	3320658	3
RIL001	Chr26	3425032	4734279	5
RIL001	Chr26	4744504	43828386	3
RIL001	Chr26	62123053	62678900	4
RIL002	Chr01	108693	368202	1
RIL002	Chr01	2642826	20552178	10
RIL002	Chr01	20623424	108549809	3
RIL002	Chr01	109996690	111307343	9
RIL002	Chr01	115834955	117073190	7
RIL002	Chr02	72586	2813541	2
RIL002	Chr02	2870975	3443269	1
RIL002	Chr02	4407598	12018137	8
RIL002	Chr02	97889257	101274553	3
RIL002	Chr02	102565779	103259789	11
RIL002	Chr02	103461099	106434853	2
RIL002	Chr02	107084862	107476092	11
RIL002	Chr03	11882	3298755	11
RIL002	Chr03	4483995	8818051	7
RIL002	Chr03	8818274	23001066	10
RIL002	Chr03	66347646	104650993	7
RIL002	Chr03	106671971	110945468	2
RIL002	Chr03	110964888	112946323	1
RIL002	Chr04	865381	1812204	3
RIL002	Chr04	1820567	3966415	6
RIL002	Chr04	4482651	5075712	10
RIL002	Chr04	5204941	7297026	3
RIL002	Chr04	9115894	10024835	4
RIL002	Chr04	68793921	76365365	9
RIL002	Chr04	79884798	81728533	5
RIL002	Chr04	81915403	82231821	6
RIL002	Chr04	82286911	83157841	10
RIL002	Chr04	83186203	84607939	11
RIL002	Chr05	30956	1867421	5
RIL002	Chr05	1872517	2103159	3
RIL002	Chr05	2611571	7479911	2
RIL002	Chr05	9078993	9537244	6
RIL002	Chr05	9596076	11652705	9
RIL002	Chr05	11795906	16054236	7
RIL002	Chr05	16175001	16635452	1
RIL002	Chr05	16763310	20311298	6
RIL002	Chr05	21297350	25254585	8
RIL002	Chr05	25338522	37121821	10
RIL002	Chr05	37160091	105223464	6
RIL002	Chr05	105421457	106090587	9
RIL002	Chr05	107194962	108212205	2
RIL002	Chr06	1529006	2682088	1
RIL002	Chr06	4117856	4315609	10
RIL002	Chr06	4409047	6632734	5
RIL002	Chr06	16490954	114954126	11
RIL002	Chr06	115445968	116970105	8
RIL002	Chr06	117072340	120641371	2
RIL002	Chr06	122348658	122886800	8
RIL002	Chr06	123082877	123492377	10
RIL002	Chr07	364145	2120045	7
RIL002	Chr07	4523652	5748481	2
RIL002	Chr07	9189013	15659720	9
RIL002	Chr07	18389079	36145137	7
RIL002	Chr07	92317295	93201603	6
RIL002	Chr07	93263634	93761885	7
RIL002	Chr07	94696557	95258902	2
RIL002	Chr07	95727157	96166761	1
RIL002	Chr07	96291697	96834533	6
RIL002	Chr08	2792199	3102392	2
RIL002	Chr08	4027864	8900316	6
RIL002	Chr08	90966706	93361179	1
RIL002	Chr08	94339720	100852021	7
RIL002	Chr08	101820682	114115096	1
RIL002	Chr08	114620088	114911242	4
RIL002	Chr08	116111331	117324467	7
RIL002	Chr08	117547247	119109853	1
RIL002	Chr08	119115180	121066027	6
RIL002	Chr08	121082779	121980643	2
RIL002	Chr09	641175	2170346	6
RIL002	Chr09	3494237	6287279	8
RIL002	Chr09	6408304	59902845	2
RIL002	Chr09	59905409	72197434	3
RIL002	Chr09	72213848	72834081	7
RIL002	Chr09	73075576	76249919	9
RIL002	Chr09	76317369	76698248	2
RIL002	Chr09	76745134	77359547	3
RIL002	Chr09	79206267	81861194	7
RIL002	Chr10	1964243	3136564	10
RIL002	Chr10	3140207	5582817	2
RIL002	Chr10	5633260	18824389	10
RIL002	Chr10	19610445	20833125	2
RIL002	Chr10	71935623	74359404	11
RIL002	Chr10	74392208	87167605	2
RIL002	Chr10	90181109	99088731	9
RIL002	Chr10	99168858	106513221	2
RIL002	Chr10	110997991	113749635	7
RIL002	Chr11	1511498	5043482	8
RIL002	Chr11	5073309	5586348	4
RIL002	Chr11	5691010	7238081	3
RIL002	Chr11	9657950	10101699	5
RIL002	Chr11	10385947	18166044	8
RIL002	Chr11	20139391	21796769	7
RIL002	Chr11	21878082	33096404	6
RIL002	Chr11	108542353	110089438	5
RIL002	Chr11	110463728	112534418	8
RIL002	Chr11	113386896	118752821	10
RIL002	Chr11	119450184	120051292	4
RIL002	Chr11	120188911	123014255	8
RIL002	Chr12	558804	666751	8
RIL002	Chr12	1123816	4523336	6
RIL002	Chr12	5297263	8584801	11
RIL002	Chr12	79567414	80897995	4
RIL002	Chr12	104089601	107048940	2
RIL002	Chr13	2675977	2911473	8
RIL002	Chr13	2928358	4266043	1
RIL002	Chr13	5213403	5542181	5
RIL002	Chr13	5545904	99912421	11
RIL002	Chr13	102465097	106112231	3
RIL002	Chr14	171651	1434444	2
RIL002	Chr14	1991461	2773427	10
RIL002	Chr14	4664680	61299656	3
RIL002	Chr15	2750	2876713	10
RIL002	Chr15	2878758	5026410	6
RIL002	Chr15	6982157	53781323	2
RIL002	Chr15	59938985	66550363	7
RIL002	Chr16	665422	2437900	3
RIL002	Chr16	2460542	3659142	6
RIL002	Chr16	3665809	5522074	7
RIL002	Chr16	46253079	47335665	6
RIL002	Chr16	48527622	50234195	5
RIL002	Chr16	50269237	50511759	7
RIL002	Chr16	50578074	51125506	6
RIL002	Chr16	51602878	52079801	3
RIL002	Chr17	78457	1296733	7
RIL002	Chr17	1651453	4419934	4
RIL002	Chr17	5361019	9798758	2
RIL002	Chr17	10000143	53347444	6
RIL002	Chr17	53414686	54198427	9
RIL002	Chr17	54399150	54953182	1
RIL002	Chr17	54965252	55284199	5
RIL002	Chr17	55811269	56202089	7
RIL002	Chr18	186714	3153868	10
RIL002	Chr18	3254333	4348275	4
RIL002	Chr18	5252954	20127655	7
RIL002	Chr18	20128275	25489569	2
RIL002	Chr18	25527341	30775428	1
RIL002	Chr18	33109647	59734974	8
RIL002	Chr18	61203540	62766131	3
RIL002	Chr19	31863	11700359	9
RIL002	Chr19	11710905	21323509	5
RIL002	Chr19	45397186	56878911	9
RIL002	Chr19	59338709	62722108	3
RIL002	Chr19	62908902	65921380	7
RIL002	Chr19	65937672	66629507	5
RIL002	Chr20	322854	3496680	3
RIL002	Chr20	3706851	4529458	7
RIL002	Chr20	4530501	6380170	4
RIL002	Chr20	6405226	6586508	8
RIL002	Chr20	6599978	8394021	4
RIL002	Chr20	18599533	20212450	9
RIL002	Chr20	23551024	28366979	7
RIL002	Chr20	28605211	38407466	3
RIL002	Chr20	52387227	53879101	8
RIL002	Chr20	54458869	56275899	1
RIL002	Chr21	16071	50359201	3
RIL002	Chr21	61434534	62101086	11
RIL002	Chr21	62195685	68005902	2
RIL002	Chr21	68020194	68150043	9
RIL002	Chr22	901443	2367921	1
RIL002	Chr22	2552929	6114480	8
RIL002	Chr22	6200434	16517621	4
RIL002	Chr22	16577420	27261420	5
RIL002	Chr22	28405775	32984480	4
RIL002	Chr22	33245502	34414939	11
RIL002	Chr22	38765132	44519925	3
RIL002	Chr22	44527569	47919961	7
RIL002	Chr22	52037861	52359073	2
RIL002	Chr23	48940	879623	6
RIL002	Chr23	1088217	1514485	3
RIL002	Chr23	1546260	2193056	8
RIL002	Chr23	3243635	4421729	2
RIL002	Chr23	4448860	5719317	7
RIL002	Chr23	6001850	6155130	8
RIL002	Chr23	6160823	7371393	3
RIL002	Chr23	7624058	9603202	2
RIL002	Chr23	9607422	12911037	11
RIL002	Chr23	13025695	21940622	4
RIL002	Chr23	22611093	43264726	3
RIL002	Chr23	44886644	48080072	10
RIL002	Chr23	48304694	51319376	8
RIL002	Chr23	58036112	60857011	7
RIL002	Chr23	63912096	67671282	11
RIL002	Chr24	3937543	6009752	11
RIL002	Chr24	6496360	14915541	7
RIL002	Chr24	15807868	18546110	6
RIL002	Chr24	19127192	21313186	3
RIL002	Chr24	21669527	64898616	2
RIL002	Chr24	65048455	68648794	3
RIL002	Chr24	68743895	69299706	8
RIL002	Chr24	69675801	72187210	5
RIL002	Chr24	72190893	72754253	9
RIL002	Chr25	1291691	2176627	6
RIL002	Chr25	3062136	4286004	3
RIL002	Chr25	4327500	7769253	7
RIL002	Chr25	7776559	39018683	10
RIL002	Chr25	42206527	43678764	11
RIL002	Chr25	44160695	46029189	9
RIL002	Chr25	47215143	50520467	4
RIL002	Chr25	54117219	59332064	1
RIL002	Chr25	59454748	60590018	2
RIL002	Chr25	60601796	62605612	6
RIL002	Chr26	2540777	4191383	9
RIL002	Chr26	4666122	11531223	5
RIL002	Chr26	56397774	61387153	6
RIL002	Chr26	61522473	62800371	2
RIL003	Chr01	4582749	6744949	3
RIL003	Chr01	6768220	7341417	8
RIL003	Chr01	7593713	105966035	2
RIL003	Chr01	109394441	114255093	3
RIL003	Chr01	114295796	115762856	1
RIL003	Chr01	115787519	116429437	11
RIL003	Chr02	882757	5036615	2
RIL003	Chr02	5063865	10533946	11
RIL003	Chr02	11301548	100395916	2
RIL003	Chr02	104356150	106699935	9
RIL003	Chr03	256316	2228429	7
RIL003	Chr03	3741330	4237649	1
RIL003	Chr03	4240289	6942483	6
RIL003	Chr03	7409395	19671253	10
RIL003	Chr03	21787576	97764607	11
RIL003	Chr03	98985270	102880733	6
RIL003	Chr03	102884733	106721612	8
RIL003	Chr03	106860687	109795323	3
RIL003	Chr03	109815293	110405017	2
RIL003	Chr03	110658384	111059291	6
RIL003	Chr03	111082385	111663172	9
RIL003	Chr03	111666364	112382783	4
RIL003	Chr03	112488037	112946323	1
RIL003	Chr04	832238	1846733	2
RIL003	Chr04	5354348	76365365	9
RIL003	Chr04	76425380	83234198	6
RIL003	Chr04	83575737	84095209	3
RIL003	Chr04	84119171	84917020	7
RIL003	Chr05	1165295	1867421	2
RIL003	Chr05	1872517	2103159	3
RIL003	Chr05	2625453	5855375	2
RIL003	Chr05	5993074	7813401	9
RIL003	Chr05	8733210	10474402	1
RIL003	Chr05	11113390	12898399	10
RIL003	Chr05	16001804	16888714	1
RIL003	Chr05	18667240	22759028	4
RIL003	Chr05	22785520	27279904	11
RIL003	Chr05	27397112	30985380	7
RIL003	Chr05	34804059	98258185	9
RIL003	Chr05	98277811	101409773	2
RIL003	Chr05	101995174	104276500	10
RIL003	Chr05	106073381	107068972	1
RIL003	Chr05	107070911	108182680	8
RIL003	Chr05	108342173	108665927	2
RIL003	Chr06	1166064	1679387	4
RIL003	Chr06	2447930	2555379	1
RIL003	Chr06	2660245	2859401	6
RIL003	Chr06	2878230	3528257	3
RIL003	Chr06	3695854	5653764	7
RIL003	Chr06	6912191	15077112	4
RIL003	Chr06	16490954	114479665	7
RIL003	Chr06	116055160	116740625	3
RIL003	Chr06	116784928	118769658	7
RIL003	Chr06	119886352	120641371	11
RIL003	Chr06	120708279	122499770	4
RIL003	Chr06	123082877	123492377	10
RIL003	Chr07	1316353	9071599	7
RIL003	Chr07	18315645	20790401	1
RIL003	Chr07	26047195	26465489	11
RIL003	Chr07	26766670	27872364	3
RIL003	Chr07	40254648	92618586	7
RIL003	Chr07	94067532	95468065	5
RIL003	Chr07	95566400	96039247	1
RIL003	Chr08	2122717	3281704	2
RIL003	Chr08	90966706	95665108	1
RIL003	Chr08	97839467	99856114	7
RIL003	Chr08	100007664	105295396	1
RIL003	Chr08	105841223	108590608	8
RIL003	Chr08	111723287	115096026	5
RIL003	Chr08	115680818	117897991	2
RIL003	Chr08	117898114	118992418	1
RIL003	Chr08	119028965	121149824	3
RIL003	Chr09	2800410	6245061	4
RIL003	Chr09	7479413	9474757	2
RIL003	Chr09	9605109	56517895	7
RIL003	Chr09	59965191	65402875	2
RIL003	Chr09	68341938	70017427	11
RIL003	Chr09	72355015	75241501	9
RIL003	Chr09	81136521	81817057	7
RIL003	Chr10	1302750	2740944	4
RIL003	Chr10	2766430	3961133	7
RIL003	Chr10	4928172	5582817	11
RIL003	Chr10	6155061	7268963	1
RIL003	Chr10	7485194	11742719	4
RIL003	Chr10	15748116	75725149	3
RIL003	Chr10	76387310	78859703	9
RIL003	Chr10	89727131	102035721	4
RIL003	Chr10	102075334	105001814	3
RIL003	Chr10	106080776	110836866	7
RIL003	Chr10	110866630	114540396	4
RIL003	Chr11	830	547007	9
RIL003	Chr11	561889	7277466	3
RIL003	Chr11	8090094	13875002	6
RIL003	Chr11	14016041	16871314	8
RIL003	Chr11	16947112	19417588	7
RIL003	Chr11	20311097	23264910	1
RIL003	Chr11	23306242	27724577	5
RIL003	Chr11	29328435	31356610	7
RIL003	Chr11	32331229	112865366	2
RIL003	Chr11	115664103	117217270	1
RIL003	Chr12	48802	1222871	10
RIL003	Chr12	1245862	2498175	4
RIL003	Chr12	3710388	80138789	8
RIL003	Chr12	81311672	89978205	4
RIL003	Chr12	90064822	100153328	11
RIL003	Chr12	103944856	105058306	1
RIL003	Chr13	1222	1112234	9
RIL003	Chr13	1190977	1735507	6
RIL003	Chr13	3575414	4207553	3
RIL003	Chr13	4637403	58175088	4
RIL003	Chr13	62804833	102234637	2
RIL003	Chr13	102519234	107842531	3
RIL003	Chr14	171651	1289520	1
RIL003	Chr14	1720383	10390250	7
RIL003	Chr14	10628408	12134496	1
RIL003	Chr14	12437287	15472436	10
RIL003	Chr14	15570401	18253635	4
RIL003	Chr14	18331666	59278378	9
RIL003	Chr15	695731	4187611	10
RIL003	Chr15	5452422	6110872	3
RIL003	Chr15	6533420	7474834	2
RIL003	Chr15	7619343	9678613	10
RIL003	Chr15	13496792	37469736	6
RIL003	Chr15	37559620	68949332	2
RIL003	Chr16	497575	2437900	10
RIL003	Chr16	2696168	2897808	5
RIL003	Chr16	2906629	4934708	7
RIL003	Chr16	4984544	32904444	5
RIL003	Chr16	32940249	35315852	6
RIL003	Chr16	36484337	43979869	7
RIL003	Chr16	44173846	47017322	2
RIL003	Chr16	47133329	48622789	6
RIL003	Chr16	48628762	49655103	2
RIL003	Chr16	51851994	52066774	3
RIL003	Chr17	2948256	4844231	10
RIL003	Chr17	4889054	6703983	7
RIL003	Chr17	9417267	38095145	4
RIL003	Chr17	38283926	45140787	3
RIL003	Chr17	45406458	47953934	8
RIL003	Chr17	48552732	53341613	10
RIL003	Chr17	53848454	55998482	1
RIL003	Chr18	712099	2505641	3
RIL003	Chr18	3254333	4348275	2
RIL003	Chr18	4769374	5621796	3
RIL003	Chr18	7938299	10897487	2
RIL003	Chr18	11853102	15379946	6
RIL003	Chr18	15414816	21928152	1
RIL003	Chr18	22362351	23917235	6
RIL003	Chr18	34706022	55433009	4
RIL003	Chr18	57769616	62499504	10
RIL003	Chr19	31863	3245798	8
RIL003	Chr19	3731646	4077442	2
RIL003	Chr19	6735929	9663103	7
RIL003	Chr19	10506224	11616691	9
RIL003	Chr19	11644196	21839996	2
RIL003	Chr19	25755390	56865521	6
RIL003	Chr19	57205479	64241483	2
RIL003	Chr19	64382267	65704472	11
RIL003	Chr19	66495637	66777720	7
RIL003	Chr20	2382112	2857081	6
RIL003	Chr20	3744605	4939393	1
RIL003	Chr20	5329795	6352868	2
RIL003	Chr20	6934276	8327410	6
RIL003	Chr20	8388510	27818662	4
RIL003	Chr20	27950768	28836842	3
RIL003	Chr20	45708808	52759886	7
RIL003	Chr20	52921166	53849535	10
RIL003	Chr20	53879101	54662412	3
RIL003	Chr20	57586314	58167479	1
RIL003	Chr21	858871	2952062	6
RIL003	Chr21	2986570	4129676	2
RIL003	Chr21	4132636	6782979	8
RIL003	Chr21	6828583	33968968	10
RIL003	Chr21	38676946	40135794	3
RIL003	Chr21	46344942	65531757	6
RIL003	Chr21	65612432	66361435	11
RIL003	Chr21	67296668	67539478	9
RIL003	Chr21	67574660	68005902	2
RIL003	Chr21	68020194	68150043	9
RIL003	Chr22	1501632	2367921	1
RIL003	Chr22	2776518	6114480	6
RIL003	Chr22	8534885	38186257	10
RIL003	Chr22	38233693	38611232	4
RIL003	Chr22	38626345	52542043	1
RIL003	Chr23	1214418	1891292	4
RIL003	Chr23	2835320	3278620	10
RIL003	Chr23	4479350	5950375	7
RIL003	Chr23	6001850	14728471	3
RIL003	Chr23	21085256	52653528	11
RIL003	Chr23	54264204	57293987	3
RIL003	Chr23	59496744	61717694	7
RIL003	Chr23	62339135	63989322	2
RIL003	Chr23	64935645	67042778	6
RIL003	Chr23	67215776	67671282	9
RIL003	Chr24	697326	4301907	2
RIL003	Chr24	4988675	6242618	5
RIL003	Chr24	8140603	14845981	2
RIL003	Chr24	15948945	16661868	3
RIL003	Chr24	21669527	22022312	1
RIL003	Chr24	24464120	67468718	4
RIL003	Chr24	71822867	72252811	3
RIL003	Chr25	400643	39018683	6
RIL003	Chr25	39369950	45844818	2
RIL003	Chr25	46116929	49808760	4
RIL003	Chr25	49844998	54090262	3
RIL003	Chr25	54092154	59513164	8
RIL003	Chr25	60230053	62605612	6
RIL003	Chr26	28512	742930	6
RIL003	Chr26	1078164	4750007	2
RIL003	Chr26	6487680	10008542	5
RIL003	Chr26	38826002	59085616	7
RIL003	Chr26	60768520	62827533	9
RIL004	Chr01	108693	2277602	7
RIL004	Chr01	2385157	2666689	1
RIL004	Chr01	2779123	7067840	8
RIL004	Chr01	7192819	109830841	2
RIL004	Chr01	113789241	116283338	1
RIL004	Chr02	1238703	2571285	7
RIL004	Chr02	3574506	11162678	11
RIL004	Chr02	11691439	20314792	2
RIL004	Chr02	20605801	101274553	3
RIL004	Chr02	101700302	102832765	6
RIL004	Chr02	104573669	107623618	8
RIL004	Chr03	3743848	6560556	6
RIL004	Chr03	6593706	6793839	2
RIL004	Chr03	6807599	14367521	8
RIL004	Chr03	19773610	91597393	11
RIL004	Chr03	91965637	96866581	3
RIL004	Chr03	98985270	104548437	6
RIL004	Chr03	106222034	109761164	7
RIL004	Chr03	110658384	112946323	2
RIL004	Chr04	991133	7125938	2
RIL004	Chr04	7147894	12432237	4
RIL004	Chr04	12441635	74182942	6
RIL004	Chr04	74589039	82201064	10
RIL004	Chr04	82256627	82457130	8
RIL004	Chr04	82636849	83234198	6
RIL004	Chr04	83809754	84859133	7
RIL004	Chr05	302192	1367052	7
RIL004	Chr05	2478386	2736258	3
RIL004	Chr05	2783485	8284980	2
RIL004	Chr05	8707773	12122917	9
RIL004	Chr05	15912265	16398660	10
RIL004	Chr05	16418171	16932337	1
RIL004	Chr05	19261876	21477526	2
RIL004	Chr05	28368715	31466913	10
RIL004	Chr05	31472623	98228461	7
RIL004	Chr05	98231019	101783150	2
RIL004	Chr05	102432564	103121039	10
RIL004	Chr05	103135947	103595787	1
RIL004	Chr05	106586071	108665927	6
RIL004	Chr06	1595004	3010912	2
RIL004	Chr06	3111552	9257570	9
RIL004	Chr06	36466421	112799524	4
RIL004	Chr06	113342651	115810026	8
RIL004	Chr06	116055160	117083554	3
RIL004	Chr06	118136754	122499770	4
RIL004	Chr07	412335	1999270	7
RIL004	Chr07	2073218	10856185	2
RIL004	Chr07	16787967	18837209	9
RIL004	Chr07	20722762	24336561	10
RIL004	Chr07	26047195	31410164	7
RIL004	Chr07	32228733	49342163	10
RIL004	Chr07	49516784	92656382	6
RIL004	Chr07	92656738	95258902	10
RIL004	Chr07	95423274	95802575	5
RIL004	Chr07	95823725	96094955	1
RIL004	Chr08	2152678	6726122	2
RIL004	Chr08	6727298	89662450	7
RIL004	Chr08	90966706	94339796	1
RIL004	Chr08	94659258	99856114	7
RIL004	Chr08	100007664	103757228	1
RIL004	Chr08	107500689	108615743	6
RIL004	Chr08	110529368	115096026	5
RIL004	Chr08	115648019	121114143	3
RIL004	Chr09	2549453	3037527	6
RIL004	Chr09	5617636	6489860	11
RIL004	Chr09	7479413	9474757	2
RIL004	Chr09	9562290	9865662	9
RIL004	Chr09	12546118	56517895	7
RIL004	Chr09	65311364	72374131	11
RIL004	Chr09	75818467	77258187	3
RIL004	Chr10	1235998	3151158	4
RIL004	Chr10	6155061	19066644	8
RIL004	Chr10	43709502	112547821	2
RIL004	Chr10	112550013	113928414	7
RIL004	Chr10	113929228	114540396	4
RIL004	Chr11	830	502029	9
RIL004	Chr11	547007	3594247	3
RIL004	Chr11	3648117	5738781	2
RIL004	Chr11	5788661	8557547	9
RIL004	Chr11	9301270	13144442	6
RIL004	Chr11	13875002	16867702	8
RIL004	Chr11	16868434	20139391	7
RIL004	Chr11	20698727	23264910	2
RIL004	Chr11	23306242	24380732	10
RIL004	Chr11	24442748	27916584	5
RIL004	Chr11	28161241	49435714	7
RIL004	Chr11	57581883	92498123	11
RIL004	Chr11	92807455	112838928	2
RIL004	Chr11	113086602	114423871	10
RIL004	Chr11	115523024	120593351	1
RIL004	Chr11	120593877	121980429	2
RIL004	Chr11	122248316	123014255	8
RIL004	Chr12	558804	2137372	9
RIL004	Chr12	2633310	3663987	8
RIL004	Chr12	3677628	100874454	11
RIL004	Chr12	103944856	104274665	4
RIL004	Chr13	70509	833703	9
RIL004	Chr13	835500	1232850	6
RIL004	Chr13	1283692	5442340	2
RIL004	Chr13	5460544	6446848	4
RIL004	Chr13	14491367	67840839	1
RIL004	Chr13	82263876	87390704	3
RIL004	Chr13	87841409	102234637	2
RIL004	Chr13	102519234	104463728	3
RIL004	Chr13	104467639	105655248	6
RIL004	Chr13	105667363	106750712	11
RIL004	Chr14	847387	1724859	4
RIL004	Chr14	1826956	10080595	3
RIL004	Chr14	10463454	16494811	1
RIL004	Chr14	16583841	18515347	4
RIL004	Chr14	22864329	61174057	3
RIL004	Chr14	61366531	62464110	7
RIL004	Chr15	2750	5698335	10
RIL004	Chr15	7006920	17626546	7
RIL004	Chr15	19525822	62209872	4
RIL004	Chr15	62402128	67580233	7
RIL004	Chr16	1032196	3703607	7
RIL004	Chr16	3721275	5048357	11
RIL004	Chr16	6010827	38699798	10
RIL004	Chr16	38785636	44977213	9
RIL004	Chr16	44984608	47017322	2
RIL004	Chr16	47133329	48646127	6
RIL004	Chr16	48648243	50292608	2
RIL004	Chr16	51472780	52066774	3
RIL004	Chr17	1325048	3662166	2
RIL004	Chr17	3888136	4889054	10
RIL004	Chr17	6062742	26825876	2
RIL004	Chr17	27492472	45140787	3
RIL004	Chr18	49715	912243	7
RIL004	Chr18	2798215	11327738	2
RIL004	Chr18	15090238	21357841	1
RIL004	Chr18	21405911	26142838	6
RIL004	Chr18	34458671	56625399	4
RIL004	Chr18	59526247	62766131	10
RIL004	Chr19	1040229	2368860	6
RIL004	Chr19	2478290	4046120	10
RIL004	Chr19	5745910	5905122	11
RIL004	Chr19	6312403	20007642	1
RIL004	Chr19	20073533	45984878	3
RIL004	Chr19	46240701	57701528	9
RIL004	Chr19	57807551	63384740	2
RIL004	Chr19	63442536	64073762	8
RIL004	Chr19	64134126	66198953	7
RIL004	Chr19	66204035	66629507	5
RIL004	Chr20	47693	1660783	2
RIL004	Chr20	1791329	2332719	5
RIL004	Chr20	3602970	5031243	7
RIL004	Chr20	5066611	9715782	2
RIL004	Chr20	10122104	19939800	4
RIL004	Chr20	20504418	23372442	3
RIL004	Chr20	28122680	52721185	8
RIL004	Chr20	57734274	58167479	1
RIL004	Chr21	146880	1181844	9
RIL004	Chr21	1251690	2946895	6
RIL004	Chr21	2952062	3830360	2
RIL004	Chr21	3844129	6273578	8
RIL004	Chr21	6285411	47854051	7
RIL004	Chr21	48031408	62535250	5
RIL004	Chr21	65093484	66364427	4
RIL004	Chr21	66372472	67972936	2
RIL004	Chr21	67975537	68150043	6
RIL004	Chr22	2776518	4108616	6
RIL004	Chr22	4269449	32337614	7
RIL004	Chr22	32671954	34903956	1
RIL004	Chr22	34906349	38186257	10
RIL004	Chr22	38598117	52162701	1
RIL004	Chr23	1246879	1930772	8
RIL004	Chr23	2926330	5940670	7
RIL004	Chr23	6139495	12911037	3
RIL004	Chr23	13025695	53781593	4
RIL004	Chr23	53789881	56201815	2
RIL004	Chr23	57960871	60857011	7
RIL004	Chr23	61374575	65264339	3
RIL004	Chr24	697326	14584285	2
RIL004	Chr24	21669527	24254583	1
RIL004	Chr24	24464120	64112012	4
RIL004	Chr25	8344	1896053	6
RIL004	Chr25	1964892	10406793	11
RIL004	Chr25	44648452	49500963	4
RIL004	Chr25	49644934	54143488	3
RIL004	Chr25	54145051	55238066	8
RIL004	Chr25	55243627	59513164	1
RIL004	Chr25	59558562	60942938	7
RIL004	Chr25	61339296	62605612	3
RIL004	Chr26	28512	708229	8
RIL004	Chr26	724242	6980572	2
RIL004	Chr26	6987824	13206797	5
RIL004	Chr26	50248839	59008955	9
RIL005	Chr01	2690491	4380941	1
RIL005	Chr01	6040401	32541695	10
RIL005	Chr01	32568841	105206399	7
RIL005	Chr01	108533118	111621730	1
RIL005	Chr02	1602199	3816976	2
RIL005	Chr02	4056688	10007144	8
RIL005	Chr02	10151510	48260676	6
RIL005	Chr02	48343929	103259789	11
RIL005	Chr02	103419637	107603568	2
RIL005	Chr03	2120501	4823558	2
RIL005	Chr03	4828609	5433521	6
RIL005	Chr03	6683825	91730718	11
RIL005	Chr03	91965637	92720575	3
RIL005	Chr03	98985270	102258069	6
RIL005	Chr03	102366259	102852110	11
RIL005	Chr03	102855331	106682281	9
RIL005	Chr03	109617830	109990143	2
RIL005	Chr03	111919715	112283664	4
RIL005	Chr04	16843	493452	3
RIL005	Chr04	622669	8026779	9
RIL005	Chr04	8027597	8133279	1
RIL005	Chr04	9115894	10024835	4
RIL005	Chr04	11033441	79911371	6
RIL005	Chr04	80177731	82289247	4
RIL005	Chr05	736516	1867421	5
RIL005	Chr05	1991192	4224743	4
RIL005	Chr05	6578838	7051474	9
RIL005	Chr05	7170581	8640457	2
RIL005	Chr05	12276489	13537538	1
RIL005	Chr05	13874605	15530398	3
RIL005	Chr05	18820225	101355868	2
RIL005	Chr05	101409773	105223464	8
RIL005	Chr05	105895572	108595915	6
RIL005	Chr06	1730847	2555379	1
RIL005	Chr06	2639231	4520355	6
RIL005	Chr06	5749501	7813900	5
RIL005	Chr06	8028048	17014126	3
RIL005	Chr06	22661412	116740625	6
RIL005	Chr06	118540392	123097812	3
RIL005	Chr07	1316353	2891746	2
RIL005	Chr07	4523652	8983302	7
RIL005	Chr07	9757297	18487428	9
RIL005	Chr07	18758955	20664318	2
RIL005	Chr07	21042059	23295824	6
RIL005	Chr07	24284222	90058959	3
RIL005	Chr07	90089838	92170349	7
RIL005	Chr07	92176354	92455514	5
RIL005	Chr07	92578614	93201603	10
RIL005	Chr07	94071426	95783310	4
RIL005	Chr07	95793625	96094955	3
RIL005	Chr08	11168230	101102397	6
RIL005	Chr08	103372145	109824641	7
RIL005	Chr08	113281081	115096026	5
RIL005	Chr08	115211032	116111331	9
RIL005	Chr08	117299938	118608062	10
RIL005	Chr08	120000944	121805828	3
RIL005	Chr09	282450	1472330	6
RIL005	Chr09	1480714	6287279	8
RIL005	Chr09	6408304	8115859	2
RIL005	Chr09	8185101	14883417	9
RIL005	Chr09	45693473	63488908	11
RIL005	Chr09	63570748	65461112	4
RIL005	Chr09	65873420	70017427	9
RIL005	Chr09	70185193	73361996	3
RIL005	Chr09	77001252	78968642	1
RIL005	Chr09	79851559	81861194	9
RIL005	Chr10	523216	2486880	9
RIL005	Chr10	4967604	6588862	7
RIL005	Chr10	11342202	21447294	8
RIL005	Chr10	76850505	98936853	6
RIL005	Chr10	98952367	102197002	3
RIL005	Chr10	102232410	108068461	11
RIL005	Chr10	108096938	109613339	9
RIL005	Chr10	109619641	111279947	7
RIL005	Chr10	111283402	114457081	10
RIL005	Chr11	1511498	3079163	10
RIL005	Chr11	3101063	5242669	2
RIL005	Chr11	12042734	17540830	6
RIL005	Chr11	18740621	26200470	4
RIL005	Chr11	26558821	61942469	7
RIL005	Chr11	90753842	107594089	11
RIL005	Chr11	119785047	122800231	8
RIL005	Chr12	297052	999685	4
RIL005	Chr12	2119252	13151886	8
RIL005	Chr12	13910059	78722380	9
RIL005	Chr12	79567414	98202634	11
RIL005	Chr12	98260853	100874454	2
RIL005	Chr12	102776738	104642250	1
RIL005	Chr13	923474	2941601	2
RIL005	Chr13	3006604	3617437	1
RIL005	Chr13	4253990	4854678	9
RIL005	Chr13	4876389	86524941	7
RIL005	Chr13	86981131	94388890	8
RIL005	Chr13	97811677	103915812	9
RIL005	Chr13	104242616	105625011	3
RIL005	Chr13	106793954	107842531	7
RIL005	Chr14	2654051	11090769	10
RIL005	Chr14	15307191	16932715	4
RIL005	Chr14	18556410	49842014	8
RIL005	Chr14	49884535	57822350	10
RIL005	Chr14	58218717	59093876	9
RIL005	Chr14	59099869	62464110	11
RIL005	Chr15	2750	5507535	1
RIL005	Chr15	55591004	65633681	7
RIL005	Chr15	66369160	66550363	8
RIL005	Chr15	67810331	68255855	1
RIL005	Chr16	17399	934338	6
RIL005	Chr16	2538065	3550168	5
RIL005	Chr16	3594641	5279880	11
RIL005	Chr16	6300031	31867361	8
RIL005	Chr16	31868292	38969663	10
RIL005	Chr16	39022967	49347243	9
RIL005	Chr16	49419991	52189007	3
RIL005	Chr17	1729168	39869507	7
RIL005	Chr17	41020109	46923162	3
RIL005	Chr17	52803086	53768620	11
RIL005	Chr17	53868511	56202089	2
RIL005	Chr18	49715	1032037	8
RIL005	Chr18	1040233	4216921	3
RIL005	Chr18	5060018	5920028	2
RIL005	Chr18	5984711	10482299	9
RIL005	Chr18	10503168	14960054	10
RIL005	Chr18	19279865	29425248	9
RIL005	Chr18	31394057	58057251	1
RIL005	Chr18	58548605	62766131	2
RIL005	Chr19	2247178	3845466	11
RIL005	Chr19	4873792	5692114	5
RIL005	Chr19	5745910	6793671	8
RIL005	Chr19	6866281	15709675	1
RIL005	Chr19	15755556	63594742	11
RIL005	Chr19	63600427	65426847	2
RIL005	Chr19	65479128	66282103	7
RIL005	Chr19	66298041	66629507	5
RIL005	Chr20	1944238	4223644	6
RIL005	Chr20	4310803	4609412	3
RIL005	Chr20	4627918	14837169	1
RIL005	Chr20	16427882	47977865	4
RIL005	Chr20	52449889	54759377	3
RIL005	Chr20	56068356	58167479	2
RIL005	Chr21	16071	1088617	2
RIL005	Chr21	1168650	1374346	11
RIL005	Chr21	1454127	2826420	1
RIL005	Chr21	4229781	60970154	11
RIL005	Chr21	61637885	64383690	1
RIL005	Chr21	64700599	66799678	7
RIL005	Chr21	67361118	67539478	6
RIL005	Chr22	2089705	8788983	3
RIL005	Chr22	8980167	16365408	6
RIL005	Chr22	31518974	34414939	1
RIL005	Chr22	35538995	40340359	6
RIL005	Chr22	40537031	43666553	11
RIL005	Chr22	43725791	43837669	3
RIL005	Chr22	45952553	47952082	10
RIL005	Chr22	49785686	51092016	7
RIL005	Chr22	51711326	52411407	2
RIL005	Chr23	973072	3026448	2
RIL005	Chr23	3243635	5719317	6
RIL005	Chr23	5940670	7543033	10
RIL005	Chr23	7624058	13196093	2
RIL005	Chr23	13213217	15597430	6
RIL005	Chr23	17633185	58202000	2
RIL005	Chr23	61549774	63989322	3
RIL005	Chr23	64032918	67128101	11
RIL005	Chr24	3522	66490894	2
RIL005	Chr24	68743895	69759467	8
RIL005	Chr24	69772818	72586206	11
RIL005	Chr25	2254690	6860889	11
RIL005	Chr25	38421726	49674347	2
RIL005	Chr25	49771760	50197753	4
RIL005	Chr25	51211108	56878037	7
RIL005	Chr25	56883518	58156432	5
RIL005	Chr25	58176277	59397567	1
RIL005	Chr25	62011349	62605612	7
RIL005	Chr26	28512	193426	3
RIL005	Chr26	194817	2559677	2
RIL005	Chr26	2827186	4191383	4
RIL005	Chr26	41727580	58247895	3
RIL005	Chr26	61522473	62827533	2
RIL006	Chr01	725384	2076717	4
RIL006	Chr01	5552997	6117916	9
RIL006	Chr01	6159929	6840667	3
RIL006	Chr01	7436975	14011260	10
RIL006	Chr01	16867811	20874582	8
RIL006	Chr01	27966871	32407066	5
RIL006	Chr01	44543093	90939943	3
RIL006	Chr01	91717714	106376471	2
RIL006	Chr01	106383835	108743168	8
RIL006	Chr01	109296662	113790666	3
RIL006	Chr01	113792472	116306258	1
RIL006	Chr01	116378448	116884711	4
RIL006	Chr02	427392	1270373	6
RIL006	Chr02	1277555	2438066	7
RIL006	Chr02	3328574	5063865	2
RIL006	Chr02	5108198	6936185	11
RIL006	Chr02	8710317	10533946	4
RIL006	Chr02	11499907	20203289	2
RIL006	Chr02	20605801	80776349	3
RIL006	Chr02	100487728	103129046	4
RIL006	Chr02	104898749	105552034	5
RIL006	Chr02	105578437	106699935	9
RIL006	Chr02	107233906	107437230	2
RIL006	Chr03	1398124	3769070	9
RIL006	Chr03	3777817	7291673	6
RIL006	Chr03	7485391	19671253	10
RIL006	Chr03	24118558	71258492	11
RIL006	Chr03	84962144	92206737	10
RIL006	Chr03	93682395	96065963	1
RIL006	Chr03	96132725	98524801	3
RIL006	Chr03	98985270	102880733	6
RIL006	Chr03	102893150	106265590	8
RIL006	Chr03	107564930	109194347	7
RIL006	Chr03	109361860	109713460	11
RIL006	Chr03	110260953	112946323	2
RIL006	Chr04	1122780	4143365	6
RIL006	Chr04	5686796	8016043	10
RIL006	Chr04	8016895	12327028	4
RIL006	Chr04	12354126	83234198	6
RIL006	Chr04	83919609	84917020	10
RIL006	Chr05	1711811	5853078	3
RIL006	Chr05	5855375	7193361	9
RIL006	Chr05	9197225	10150534	1
RIL006	Chr05	10349198	12307458	10
RIL006	Chr05	12379234	13213401	1
RIL006	Chr05	13224850	16380444	3
RIL006	Chr05	18686952	23484090	2
RIL006	Chr05	24534898	29093810	11
RIL006	Chr05	29105297	101840169	7
RIL006	Chr05	104236184	105679980	4
RIL006	Chr05	106073381	107070911	1
RIL006	Chr05	107085452	108302963	8
RIL006	Chr05	108342173	108533522	2
RIL006	Chr06	987670	1671166	4
RIL006	Chr06	2758701	4056040	3
RIL006	Chr06	4302928	4505193	9
RIL006	Chr06	6912191	113342651	4
RIL006	Chr06	115810026	117403555	3
RIL006	Chr06	117598296	122499770	4
RIL006	Chr06	122727502	123087483	8
RIL006	Chr07	1951671	20664318	2
RIL006	Chr07	21042059	22228860	7
RIL006	Chr07	22313344	24976662	10
RIL006	Chr07	26482361	26909724	4
RIL006	Chr07	26909880	32249477	6
RIL006	Chr07	94067532	96042066	1
RIL006	Chr07	96166761	96782491	5
RIL006	Chr08	268320	3281704	2
RIL006	Chr08	3303120	3507981	6
RIL006	Chr08	6267075	89662450	7
RIL006	Chr08	90966706	93079137	1
RIL006	Chr08	93214376	99856114	7
RIL006	Chr08	100007664	111723287	1
RIL006	Chr08	113198039	117832216	2
RIL006	Chr08	117877522	119262231	1
RIL006	Chr08	119366532	121980643	3
RIL006	Chr09	2452795	3441332	9
RIL006	Chr09	7575900	9474757	2
RIL006	Chr09	9605109	56391194	7
RIL006	Chr09	57774263	60184553	11
RIL006	Chr09	60731696	65037656	2
RIL006	Chr09	72213848	72728376	7
RIL006	Chr09	76918472	77359547	11
RIL006	Chr09	77741431	79210379	10
RIL006	Chr09	79851559	80659122	9
RIL006	Chr10	4137751	4810472	10
RIL006	Chr10	5524329	7268963	1
RIL006	Chr10	11292726	15599787	8
RIL006	Chr10	19238030	20699906	3
RIL006	Chr10	20720307	34221857	2
RIL006	Chr10	89727131	98346694	4
RIL006	Chr10	101213021	108570991	7
RIL006	Chr10	108781102	109337490	1
RIL006	Chr10	109567040	110633857	7
RIL006	Chr10	110663113	111920770	3
RIL006	Chr10	112705921	114540396	4
RIL006	Chr11	830	967567	9
RIL006	Chr11	977481	2776527	3
RIL006	Chr11	3461760	5846114	2
RIL006	Chr11	5846912	8549579	9
RIL006	Chr11	9180415	12246927	6
RIL006	Chr11	13359323	16871314	8
RIL006	Chr11	16947112	18451011	7
RIL006	Chr11	18475757	110909540	2
RIL006	Chr11	112592924	113351909	5
RIL006	Chr11	120842939	123014255	11
RIL006	Chr12	48802	3047604	4
RIL006	Chr12	4037236	78819940	8
RIL006	Chr12	79180484	83026993	11
RIL006	Chr12	83132720	84125167	10
RIL006	Chr12	84274573	85875507	11
RIL006	Chr12	86001875	90249567	2
RIL006	Chr12	92301168	103580278	4
RIL006	Chr12	106004687	107048940	2
RIL006	Chr13	543465	5401754	2
RIL006	Chr13	5414674	68042192	1
RIL006	Chr13	86748848	102267736	2
RIL006	Chr13	102594838	103406917	8
RIL006	Chr13	103425743	104487027	3
RIL006	Chr13	105609569	106750712	11
RIL006	Chr13	107129574	107842531	7
RIL006	Chr14	171651	1295342	1
RIL006	Chr14	1689616	9969039	7
RIL006	Chr14	10463454	11375567	1
RIL006	Chr14	12437287	15570401	10
RIL006	Chr14	16583841	17333784	4
RIL006	Chr14	28186171	56423543	5
RIL006	Chr14	58313330	61246212	3
RIL006	Chr14	61247721	62346321	6
RIL006	Chr15	746952	5952430	10
RIL006	Chr15	6052635	9866368	7
RIL006	Chr15	9870915	17311592	6
RIL006	Chr15	33778928	60163194	4
RIL006	Chr15	60229742	67387742	1
RIL006	Chr15	67388675	68949332	2
RIL006	Chr16	512199	1506460	2
RIL006	Chr16	1532776	2460542	9
RIL006	Chr16	2696168	2897808	5
RIL006	Chr16	2906629	4893172	7
RIL006	Chr16	4934708	6389349	5
RIL006	Chr16	6461519	36541452	10
RIL006	Chr16	37778784	43979869	7
RIL006	Chr16	44173846	46922292	2
RIL006	Chr16	48830721	49318669	4
RIL006	Chr16	49342240	52066774	3
RIL006	Chr17	3609729	4844231	10
RIL006	Chr17	5555656	9699512	3
RIL006	Chr17	10665940	40491384	4
RIL006	Chr17	40645211	45418956	3
RIL006	Chr17	51472638	56147863	8
RIL006	Chr18	49715	870123	7
RIL006	Chr18	3254333	10625457	2
RIL006	Chr18	11764583	12608401	8
RIL006	Chr18	18037306	19252334	4
RIL006	Chr18	19279865	21431625	1
RIL006	Chr18	21458825	26506106	6
RIL006	Chr18	29281218	32348405	11
RIL006	Chr18	36470268	55433009	4
RIL006	Chr18	59702865	60723105	10
RIL006	Chr18	60741633	62766131	2
RIL006	Chr19	31863	2344834	8
RIL006	Chr19	2505119	3829623	10
RIL006	Chr19	5745910	6466117	11
RIL006	Chr19	6781896	9795803	8
RIL006	Chr19	10506224	11616691	9
RIL006	Chr19	11644196	21948269	2
RIL006	Chr19	26261004	46792877	6
RIL006	Chr19	47003266	49625779	9
RIL006	Chr19	57008663	57326860	11
RIL006	Chr19	57388079	64415382	2
RIL006	Chr19	64512962	65705099	10
RIL006	Chr19	66477974	66777720	7
RIL006	Chr20	1660783	2458560	4
RIL006	Chr20	2807255	4939393	7
RIL006	Chr20	5031243	16183919	2
RIL006	Chr20	16225217	26225047	4
RIL006	Chr20	26771390	52287494	8
RIL006	Chr20	52387227	52585988	7
RIL006	Chr20	52867312	53849535	10
RIL006	Chr20	53879101	54601664	3
RIL006	Chr20	54603407	56105376	10
RIL006	Chr20	57526531	58167479	1
RIL006	Chr21	16071	717096	5
RIL006	Chr21	2763831	4404837	6
RIL006	Chr21	5966999	49219604	7
RIL006	Chr21	49902954	53035172	8
RIL006	Chr21	53119427	54869284	5
RIL006	Chr21	61055906	66361435	10
RIL006	Chr21	66554281	68150043	2
RIL006	Chr22	1366616	2367921	1
RIL006	Chr22	2712308	7029802	4
RIL006	Chr22	8085021	8305411	2
RIL006	Chr22	9108455	11512870	3
RIL006	Chr22	11616842	32536328	7
RIL006	Chr22	32671954	33373466	3
RIL006	Chr22	34816139	38248775	10
RIL006	Chr22	40382588	50382300	1
RIL006	Chr22	50447448	50802008	7
RIL006	Chr22	50879836	51274333	1
RIL006	Chr23	1243183	2146366	4
RIL006	Chr23	2279394	2788810	10
RIL006	Chr23	2835320	5719317	7
RIL006	Chr23	6001850	6155130	8
RIL006	Chr23	6160823	8741287	3
RIL006	Chr23	10921886	54925193	4
RIL006	Chr23	55785672	67096179	3
RIL006	Chr23	67516273	67671282	9
RIL006	Chr24	697326	2667065	2
RIL006	Chr24	4706407	14915541	5
RIL006	Chr24	16809313	20238473	8
RIL006	Chr24	20520972	22378401	2
RIL006	Chr24	47471909	64112012	4
RIL006	Chr24	64455338	68648794	3
RIL006	Chr24	68743895	69759467	8
RIL006	Chr24	69772818	72576229	2
RIL006	Chr25	8344	1896053	6
RIL006	Chr25	2358853	3071562	3
RIL006	Chr25	6725010	39018683	6
RIL006	Chr25	39369950	55183267	2
RIL006	Chr25	55226036	55498280	11
RIL006	Chr25	55580898	56232658	7
RIL006	Chr25	56813031	59130697	1
RIL006	Chr25	60253238	62605612	6
RIL006	Chr26	28512	1530503	8
RIL006	Chr26	4744504	10008542	5
RIL006	Chr26	36926696	52684856	7
RIL006	Chr26	60768520	60977525	3
RIL006	Chr26	61711679	62678900	4
RIL007	Chr01	108693	395861	2
RIL007	Chr01	412143	1501967	5
RIL007	Chr01	2025578	2336839	1
RIL007	Chr01	2666689	5818008	8
RIL007	Chr01	5821555	8106692	6
RIL007	Chr01	14004453	14642703	4
RIL007	Chr01	14680425	20292902	9
RIL007	Chr01	20293200	109421200	7
RIL007	Chr01	113110975	116375763	11
RIL007	Chr01	116667986	117185678	8
RIL007	Chr02	433857	1204638	6
RIL007	Chr02	1238703	1750334	4
RIL007	Chr02	1781103	2273299	7
RIL007	Chr02	3439514	104467255	8
RIL007	Chr02	104509051	105521214	7
RIL007	Chr02	106445394	107384069	10
RIL007	Chr03	11882	499940	6
RIL007	Chr03	501508	3429095	2
RIL007	Chr03	3508694	3882197	7
RIL007	Chr03	4315755	6211285	6
RIL007	Chr03	6560556	6968953	1
RIL007	Chr03	8618729	110927557	3
RIL007	Chr03	110943706	111634220	9
RIL007	Chr03	111849947	112624368	2
RIL007	Chr04	761490	82396612	4
RIL007	Chr04	82789038	84917020	2
RIL007	Chr05	1165295	1825466	5
RIL007	Chr05	1864433	1991192	3
RIL007	Chr05	2034856	8692395	11
RIL007	Chr05	8707773	10150534	1
RIL007	Chr05	10349198	10840539	9
RIL007	Chr05	11996256	12484120	7
RIL007	Chr05	12516315	13043950	1
RIL007	Chr05	13064274	18309123	4
RIL007	Chr05	18667240	28625682	11
RIL007	Chr05	30345620	40089869	4
RIL007	Chr05	95843773	104383888	10
RIL007	Chr05	104404347	106090587	7
RIL007	Chr05	106170669	108518564	8
RIL007	Chr06	24003	1574500	8
RIL007	Chr06	2695968	4256886	3
RIL007	Chr06	4263132	5653764	7
RIL007	Chr06	10179279	15671777	6
RIL007	Chr06	16490954	100331664	11
RIL007	Chr06	106662656	113799471	7
RIL007	Chr06	118046875	119642462	4
RIL007	Chr06	121167232	122783290	9
RIL007	Chr07	1316353	3500265	6
RIL007	Chr07	5528075	6265535	3
RIL007	Chr07	6380034	18487428	7
RIL007	Chr07	18758955	20612763	1
RIL007	Chr07	20722762	92224588	10
RIL007	Chr07	94213186	94426717	2
RIL007	Chr07	94868961	96094955	3
RIL007	Chr07	96166761	96782491	5
RIL007	Chr08	1532138	11062493	6
RIL007	Chr08	98390809	121247008	4
RIL007	Chr08	121694689	121813972	3
RIL007	Chr09	813899	2273808	6
RIL007	Chr09	2549453	29822509	9
RIL007	Chr09	44283744	45730606	1
RIL007	Chr09	46163290	52986803	8
RIL007	Chr09	53015102	58755562	2
RIL007	Chr09	58928693	60592447	3
RIL007	Chr09	60731696	72167022	2
RIL007	Chr09	72213848	79210379	10
RIL007	Chr09	79851559	81309740	9
RIL007	Chr10	523216	1769353	3
RIL007	Chr10	1964243	5582817	2
RIL007	Chr10	5633260	18446786	10
RIL007	Chr10	19405782	33218798	2
RIL007	Chr10	77566761	79047285	3
RIL007	Chr10	90558727	102494740	2
RIL007	Chr10	102615370	103968619	4
RIL007	Chr10	105841734	114540396	10
RIL007	Chr11	1511498	3790533	8
RIL007	Chr11	5079496	7995139	6
RIL007	Chr11	9657950	10109654	9
RIL007	Chr11	10820639	11077649	8
RIL007	Chr11	11088943	65741459	4
RIL007	Chr11	69773297	106181767	11
RIL007	Chr11	109243083	111327467	5
RIL007	Chr11	111329849	112359056	7
RIL007	Chr11	112416638	112550938	8
RIL007	Chr11	112565885	121933256	2
RIL007	Chr11	121965179	122664414	9
RIL007	Chr12	558804	718036	2
RIL007	Chr12	1171199	1595546	10
RIL007	Chr12	1627232	5378723	3
RIL007	Chr12	5465865	13883566	4
RIL007	Chr12	13892242	79388485	3
RIL007	Chr12	79567414	80974678	11
RIL007	Chr12	83246853	99552299	10
RIL007	Chr12	99711811	100476812	2
RIL007	Chr12	101878019	104545637	4
RIL007	Chr13	173069	1006497	2
RIL007	Chr13	2330898	3731886	1
RIL007	Chr13	3739477	4095058	9
RIL007	Chr13	4215365	5569165	7
RIL007	Chr13	5578533	22697776	10
RIL007	Chr13	27612988	53583120	7
RIL007	Chr13	65358897	68024386	1
RIL007	Chr13	68025278	88444445	2
RIL007	Chr13	96900182	103882936	10
RIL007	Chr13	104049097	104487027	3
RIL007	Chr13	107226624	107820742	7
RIL007	Chr14	171651	310625	11
RIL007	Chr14	318104	1313348	1
RIL007	Chr14	1720383	2332767	7
RIL007	Chr14	2337473	6129680	3
RIL007	Chr14	7042450	44427044	4
RIL007	Chr14	52854485	58910401	8
RIL007	Chr14	58951408	59688361	7
RIL007	Chr14	59761577	61136645	1
RIL007	Chr15	96742	5026410	2
RIL007	Chr15	5900820	6110872	3
RIL007	Chr15	6247247	58053980	7
RIL007	Chr15	58064673	63109612	3
RIL007	Chr15	63122141	64493633	4
RIL007	Chr16	512199	2437900	2
RIL007	Chr16	3426270	40840892	10
RIL007	Chr16	43436661	43979869	11
RIL007	Chr16	44230016	48084538	2
RIL007	Chr16	48830721	49479307	4
RIL007	Chr16	51471816	52189007	8
RIL007	Chr17	78457	3713353	6
RIL007	Chr17	4441559	4772836	10
RIL007	Chr17	4834290	10631870	7
RIL007	Chr17	11512575	13647312	10
RIL007	Chr17	42303450	45140787	3
RIL007	Chr17	45406458	52713318	8
RIL007	Chr17	52803086	56163586	2
RIL007	Chr18	645758	3200050	10
RIL007	Chr18	3254333	7133699	8
RIL007	Chr18	7224813	22121939	10
RIL007	Chr18	22362351	23446469	6
RIL007	Chr18	23466265	26173665	5
RIL007	Chr18	26175779	31432408	2
RIL007	Chr18	56621708	61431712	4
RIL007	Chr18	61467225	62766131	9
RIL007	Chr19	31863	5905122	8
RIL007	Chr19	6017310	7048358	7
RIL007	Chr19	9555759	11616691	9
RIL007	Chr19	11644196	52074914	2
RIL007	Chr19	56662557	59723374	4
RIL007	Chr19	61836056	63061652	3
RIL007	Chr19	63175822	65426847	8
RIL007	Chr19	65479128	66777720	7
RIL007	Chr20	942061	3274746	11
RIL007	Chr20	4503913	5089189	1
RIL007	Chr20	5848296	6017296	2
RIL007	Chr20	6275284	10774394	9
RIL007	Chr20	16427882	47977865	4
RIL007	Chr20	52387227	54437244	8
RIL007	Chr20	54458869	58167479	7
RIL007	Chr21	240831	1716122	8
RIL007	Chr21	1727379	4165068	2
RIL007	Chr21	4226329	6355367	1
RIL007	Chr21	6685801	6965955	6
RIL007	Chr21	31746741	48781974	3
RIL007	Chr21	48997174	54243817	6
RIL007	Chr21	56322645	57366010	10
RIL007	Chr21	59420342	60935717	11
RIL007	Chr21	61806300	63289895	2
RIL007	Chr21	63301138	64555802	4
RIL007	Chr21	64700599	65533718	5
RIL007	Chr21	65734939	67103903	10
RIL007	Chr21	67918664	68150043	6
RIL007	Chr22	236784	5917795	2
RIL007	Chr22	6303201	7029802	6
RIL007	Chr22	7151253	7306118	1
RIL007	Chr22	7382371	7921444	6
RIL007	Chr22	8085021	8322031	2
RIL007	Chr22	8350808	31139347	6
RIL007	Chr22	31518974	35630357	3
RIL007	Chr22	36547204	44453094	1
RIL007	Chr22	44519925	48165528	6
RIL007	Chr22	48515219	52542043	8
RIL007	Chr23	434827	1264422	3
RIL007	Chr23	1369857	3278620	8
RIL007	Chr23	4976626	6196456	2
RIL007	Chr23	6259392	7817383	3
RIL007	Chr23	9298867	12911037	11
RIL007	Chr23	22893998	24103286	4
RIL007	Chr23	24331774	63331857	6
RIL007	Chr23	63362318	64178460	2
RIL007	Chr23	65253548	67096179	7
RIL007	Chr24	3783914	6602535	3
RIL007	Chr24	9827368	13941450	11
RIL007	Chr24	15166712	17022096	7
RIL007	Chr24	17698035	18784310	11
RIL007	Chr24	18926596	21313186	8
RIL007	Chr24	21669527	53013502	3
RIL007	Chr24	53230845	59086871	9
RIL007	Chr24	59114985	60885014	2
RIL007	Chr24	61176375	63520648	7
RIL007	Chr24	63725980	64576746	1
RIL007	Chr24	68743895	69299706	8
RIL007	Chr24	69675801	72067484	5
RIL007	Chr25	619009	1209421	6
RIL007	Chr25	1291691	1446152	7
RIL007	Chr25	1815194	1986875	4
RIL007	Chr25	2659230	7837306	2
RIL007	Chr25	9436665	39018683	10
RIL007	Chr25	41148538	43737759	2
RIL007	Chr25	44160695	47285537	8
RIL007	Chr25	49602771	56359633	4
RIL007	Chr25	56737571	58260646	5
RIL007	Chr25	59432876	60665406	2
RIL007	Chr25	61498533	62605612	6
RIL007	Chr26	117114	2595624	7
RIL007	Chr26	2983494	6090730	3
RIL007	Chr26	10141818	11867097	2
RIL007	Chr26	45134747	60225266	6
RIL007	Chr26	60233340	60996376	9
RIL008	Chr01	108693	2331936	2
RIL008	Chr01	2336839	6744949	8
RIL008	Chr01	6768220	8568006	6
RIL008	Chr01	8596286	44413581	10
RIL008	Chr01	44543093	51213067	3
RIL008	Chr01	51510041	111411963	11
RIL008	Chr01	115837340	117185678	2
RIL008	Chr02	72586	2989751	2
RIL008	Chr02	3017383	5789645	1
RIL008	Chr02	6294612	7212640	5
RIL008	Chr02	7821724	12159012	4
RIL008	Chr02	17776188	20314792	10
RIL008	Chr02	41650096	97858784	8
RIL008	Chr02	97889257	103419637	2
RIL008	Chr02	103461099	104361606	8
RIL008	Chr02	104430807	104934986	2
RIL008	Chr02	105033564	105521214	5
RIL008	Chr02	105578437	106434853	8
RIL008	Chr02	107233906	107623618	7
RIL008	Chr03	11882	429378	6
RIL008	Chr03	816038	1732089	8
RIL008	Chr03	1995085	2169934	10
RIL008	Chr03	2192736	3508694	2
RIL008	Chr03	3723465	6593806	4
RIL008	Chr03	6845541	7643823	7
RIL008	Chr03	7659061	8463181	2
RIL008	Chr03	9090858	81297002	10
RIL008	Chr03	81498870	89349142	1
RIL008	Chr03	90234622	98524801	3
RIL008	Chr03	98985270	102182301	6
RIL008	Chr03	102214391	105062444	10
RIL008	Chr03	105166652	106721612	1
RIL008	Chr03	106860687	110890576	5
RIL008	Chr03	110927557	111557247	9
RIL008	Chr03	111633018	112946323	8
RIL008	Chr04	1122780	7143319	6
RIL008	Chr04	9105896	10024835	4
RIL008	Chr04	10086116	82815416	7
RIL008	Chr04	82817435	83450890	3
RIL008	Chr04	83475769	84061840	8
RIL008	Chr05	791139	1825466	5
RIL008	Chr05	2073427	12154649	10
RIL008	Chr05	12276489	13544026	1
RIL008	Chr05	15410322	16001804	4
RIL008	Chr05	16347382	37902026	9
RIL008	Chr05	97159297	103307855	6
RIL008	Chr05	104296072	105679980	4
RIL008	Chr05	105717414	105922368	9
RIL008	Chr05	105929805	108212205	8
RIL008	Chr05	108254167	108665927	2
RIL008	Chr06	24003	30484644	1
RIL008	Chr06	114319131	118674558	6
RIL008	Chr06	119038263	122886800	4
RIL008	Chr06	123082877	123492377	10
RIL008	Chr07	324098	1077552	2
RIL008	Chr07	1417659	1951671	4
RIL008	Chr07	4728751	4836319	6
RIL008	Chr07	4843559	6035685	3
RIL008	Chr07	6553869	9793234	2
RIL008	Chr07	12248752	14673885	7
RIL008	Chr07	14826076	20790401	1
RIL008	Chr07	21042059	26259470	10
RIL008	Chr07	26369428	27900518	4
RIL008	Chr07	30736115	37645274	6
RIL008	Chr07	49933847	96094955	3
RIL008	Chr07	96166761	96446943	5
RIL008	Chr07	96450774	96834533	7
RIL008	Chr08	2580883	7706499	8
RIL008	Chr08	90743705	103532355	2
RIL008	Chr08	103548113	108707673	7
RIL008	Chr08	108766798	113995171	1
RIL008	Chr08	114493332	120907707	9
RIL008	Chr08	120919780	121136391	8
RIL008	Chr08	121137562	121701491	2
RIL008	Chr09	657674	3332376	7
RIL008	Chr09	8791424	10422824	9
RIL008	Chr09	10640903	14449830	10
RIL008	Chr09	14620024	57680113	8
RIL008	Chr09	58680190	59577181	3
RIL008	Chr09	59817120	72167022	2
RIL008	Chr09	72193928	77141448	10
RIL008	Chr09	77157329	78179224	1
RIL008	Chr09	78453301	79626234	8
RIL008	Chr10	855407	1769353	3
RIL008	Chr10	2165914	2767156	2
RIL008	Chr10	2793499	3650829	10
RIL008	Chr10	3654915	4624384	3
RIL008	Chr10	4778320	5664260	2
RIL008	Chr10	7485194	16203314	10
RIL008	Chr10	72611538	99099136	11
RIL008	Chr10	99168858	102615370	2
RIL008	Chr10	103059492	106269845	9
RIL008	Chr10	106426210	114341862	10
RIL008	Chr11	5073309	6926942	4
RIL008	Chr11	7025942	11077649	6
RIL008	Chr11	11088943	15116414	4
RIL008	Chr11	15468131	19470713	2
RIL008	Chr11	20657889	22774646	7
RIL008	Chr11	24916867	26627117	4
RIL008	Chr11	31356610	87938346	1
RIL008	Chr11	88218552	92130944	3
RIL008	Chr11	92163998	106181767	7
RIL008	Chr11	106233730	112612778	8
RIL008	Chr11	113351909	116710548	11
RIL008	Chr11	120068356	122603667	2
RIL008	Chr11	122633349	122893458	7
RIL008	Chr12	558804	666751	2
RIL008	Chr12	686816	1032045	11
RIL008	Chr12	1222871	2498175	3
RIL008	Chr12	5509592	13047095	10
RIL008	Chr12	31172264	78153185	7
RIL008	Chr12	79567414	80745915	11
RIL008	Chr12	81044863	82562815	4
RIL008	Chr12	82903246	84350092	10
RIL008	Chr12	84775596	91761504	6
RIL008	Chr12	91789026	97339089	2
RIL008	Chr12	97353747	97970764	7
RIL008	Chr12	98048419	100714817	9
RIL008	Chr12	101576291	103580278	4
RIL008	Chr12	103944856	104474106	11
RIL008	Chr12	105049427	105978609	10
RIL008	Chr12	106205849	107048940	2
RIL008	Chr13	2909159	3617437	1
RIL008	Chr13	4148612	67743218	9
RIL008	Chr13	67753223	77096701	10
RIL008	Chr13	77100098	100733378	9
RIL008	Chr13	100778851	103427900	2
RIL008	Chr13	103428310	104171292	3
RIL008	Chr13	104242616	105765496	6
RIL008	Chr13	105765626	107842531	2
RIL008	Chr14	266221	865395	1
RIL008	Chr14	1857304	6759008	10
RIL008	Chr14	10463454	50997034	3
RIL008	Chr14	61246195	62757582	6
RIL008	Chr15	2750	4781574	2
RIL008	Chr15	4846787	4948719	11
RIL008	Chr15	5026410	7909669	10
RIL008	Chr15	10245173	13299517	3
RIL008	Chr15	17260681	62763021	9
RIL008	Chr15	62911590	67584856	7
RIL008	Chr15	67585944	68255855	1
RIL008	Chr16	512199	1035235	2
RIL008	Chr16	1602206	5048357	1
RIL008	Chr16	10229138	43979869	11
RIL008	Chr16	44173846	47017322	2
RIL008	Chr16	49605353	52066774	3
RIL008	Chr17	334277	1412711	7
RIL008	Chr17	3436597	4296611	1
RIL008	Chr17	4419934	4772836	10
RIL008	Chr17	5868014	6703983	3
RIL008	Chr17	6754010	7654820	7
RIL008	Chr17	11650123	12891475	10
RIL008	Chr17	40645211	49440525	8
RIL008	Chr17	50897236	51495075	5
RIL008	Chr17	51666328	56028747	2
RIL008	Chr18	645758	9134479	10
RIL008	Chr18	9135540	10897487	2
RIL008	Chr18	11164096	15126737	6
RIL008	Chr18	18346802	31809665	10
RIL008	Chr18	32172541	62245072	9
RIL008	Chr18	62274296	62620407	2
RIL008	Chr19	51199	3180319	9
RIL008	Chr19	3496862	3845466	7
RIL008	Chr19	4403854	49185522	8
RIL008	Chr19	55603774	60131372	11
RIL008	Chr19	61485997	63267841	3
RIL008	Chr19	64134126	65595743	9
RIL008	Chr19	65651175	66008792	6
RIL008	Chr19	66016234	66298041	5
RIL008	Chr19	66354094	66777720	6
RIL008	Chr20	1087010	1941252	2
RIL008	Chr20	2729026	6444786	3
RIL008	Chr20	6599978	8467652	9
RIL008	Chr20	8578801	18051817	4
RIL008	Chr20	18131099	47800627	2
RIL008	Chr20	48123758	53879101	6
RIL008	Chr20	53954995	55730506	8
RIL008	Chr21	1833925	2205283	8
RIL008	Chr21	2865083	3108170	2
RIL008	Chr21	3217216	6370006	7
RIL008	Chr21	7768696	41622337	11
RIL008	Chr21	44309600	50975501	8
RIL008	Chr21	53716794	61712416	9
RIL008	Chr21	61806300	68150043	1
RIL008	Chr22	56016	2322293	8
RIL008	Chr22	6303201	8473649	9
RIL008	Chr22	10720804	16945973	3
RIL008	Chr22	16992762	27261420	5
RIL008	Chr22	28136124	32850686	7
RIL008	Chr22	32877278	34400871	3
RIL008	Chr22	34686547	34923778	1
RIL008	Chr22	35440128	37167124	7
RIL008	Chr22	37558171	38654377	9
RIL008	Chr22	43389031	44043233	10
RIL008	Chr22	44089255	44801026	7
RIL008	Chr22	45004969	45405995	8
RIL008	Chr22	45546135	46069330	2
RIL008	Chr22	46111471	47952082	10
RIL008	Chr22	49774133	51825249	7
RIL008	Chr22	52124014	52542043	6
RIL008	Chr23	493250	1246879	3
RIL008	Chr23	1264319	8257202	2
RIL008	Chr23	8741287	20290599	9
RIL008	Chr23	21085256	51319376	10
RIL008	Chr23	53932311	57428176	3
RIL008	Chr23	62293308	63677905	2
RIL008	Chr23	64324325	67671282	7
RIL008	Chr24	3522	2435654	7
RIL008	Chr24	2809043	14127531	6
RIL008	Chr24	15807868	18546110	8
RIL008	Chr24	19152537	20238473	5
RIL008	Chr24	21082445	22712177	3
RIL008	Chr24	22822825	54664921	4
RIL008	Chr24	54822561	63777423	2
RIL008	Chr24	63826171	64112012	4
RIL008	Chr24	64248690	65207492	11
RIL008	Chr24	68623893	69801697	8
RIL008	Chr24	69827331	72754253	10
RIL008	Chr25	821675	1193867	3
RIL008	Chr25	9436665	39018683	10
RIL008	Chr25	39514293	50015354	4
RIL008	Chr25	51593371	56232658	7
RIL008	Chr25	56285690	59882750	10
RIL008	Chr25	60063384	60453214	2
RIL008	Chr25	60457245	62605612	7
RIL008	Chr26	90224	4731905	7
RIL008	Chr26	4816410	8427095	5
RIL008	Chr26	8511858	62794943	9
RIL009	Chr01	5977771	27463766	10
RIL009	Chr01	32437694	105206399	7
RIL009	Chr01	108533118	111091423	11
RIL009	Chr02	784512	1204638	4
RIL009	Chr02	2286026	3568012	3
RIL009	Chr02	6999354	12159012	8
RIL009	Chr02	12324155	42925683	7
RIL009	Chr02	92721435	98179765	2
RIL009	Chr02	98225345	104934986	8
RIL009	Chr03	11882	2514325	6
RIL009	Chr03	3820538	5632313	2
RIL009	Chr03	6688979	106721612	11
RIL009	Chr03	111643346	112946323	8
RIL009	Chr04	2491076	74182942	11
RIL009	Chr04	74589039	81728533	10
RIL009	Chr04	82256627	82553152	6
RIL009	Chr04	83542131	84119171	3
RIL009	Chr05	1711811	8505381	3
RIL009	Chr05	8518452	13213401	7
RIL009	Chr05	18820225	19015377	2
RIL009	Chr05	20384983	21548472	5
RIL009	Chr05	23099923	29306741	1
RIL009	Chr05	37197696	104383888	2
RIL009	Chr05	106170669	108665927	6
RIL009	Chr06	1656172	1823296	1
RIL009	Chr06	4356258	7317197	7
RIL009	Chr06	7366211	12217369	4
RIL009	Chr06	85975059	117007617	6
RIL009	Chr07	1316353	7958086	7
RIL009	Chr07	18389079	20664318	2
RIL009	Chr07	20722762	81050566	10
RIL009	Chr07	81125726	92140347	7
RIL009	Chr07	94696557	95852062	9
RIL009	Chr07	95881322	96955029	1
RIL009	Chr08	1140234	3303127	6
RIL009	Chr08	3685573	107785246	7
RIL009	Chr08	107786617	113443332	1
RIL009	Chr08	113751144	113938158	5
RIL009	Chr08	120002579	121066027	3
RIL009	Chr09	1494458	2273808	4
RIL009	Chr09	3691637	6287279	8
RIL009	Chr09	7479413	9605109	9
RIL009	Chr09	10640903	45707763	2
RIL009	Chr09	65311364	67560292	4
RIL009	Chr09	67655254	70017427	9
RIL009	Chr10	2873923	3664624	10
RIL009	Chr10	3706932	5833663	3
RIL009	Chr10	6004838	12543601	6
RIL009	Chr10	13863287	16974257	11
RIL009	Chr10	19066644	24657822	2
RIL009	Chr10	69562055	72839132	1
RIL009	Chr10	72849637	76850505	8
RIL009	Chr10	78583046	102197002	6
RIL009	Chr10	102232410	105420036	11
RIL009	Chr10	106016562	111247311	7
RIL009	Chr10	111930394	114246408	10
RIL009	Chr11	1478519	5870276	2
RIL009	Chr11	12137190	17184041	6
RIL009	Chr11	17519929	19557011	8
RIL009	Chr11	20657889	57474005	10
RIL009	Chr11	91210463	114363008	11
RIL009	Chr11	120314186	121980429	8
RIL009	Chr12	2338723	65822389	9
RIL009	Chr12	65843874	84758128	11
RIL009	Chr12	93631596	99469729	9
RIL009	Chr12	100598435	104274665	11
RIL009	Chr13	287692	559097	2
RIL009	Chr13	2035800	3953890	1
RIL009	Chr13	4093097	13962123	9
RIL009	Chr13	14051952	92151521	7
RIL009	Chr13	99481856	102267736	9
RIL009	Chr13	102428441	105826286	3
RIL009	Chr14	6114102	59107982	6
RIL009	Chr14	59278378	61337803	1
RIL009	Chr15	613036	3562824	7
RIL009	Chr15	5452422	14455399	2
RIL009	Chr15	19829692	46182726	4
RIL009	Chr15	55756428	65914212	7
RIL009	Chr16	1456547	2564092	10
RIL009	Chr16	2606877	5755335	11
RIL009	Chr16	6461519	35227355	8
RIL009	Chr16	36061748	46498088	9
RIL009	Chr16	48830721	49479307	5
RIL009	Chr16	50288271	50962029	7
RIL009	Chr16	51473467	52189007	3
RIL009	Chr17	1081552	2345304	11
RIL009	Chr17	3744457	51435806	3
RIL009	Chr17	51587109	54976724	11
RIL009	Chr18	7067872	14516096	2
RIL009	Chr18	18256983	20597731	9
RIL009	Chr18	30106745	54542390	1
RIL009	Chr18	57022837	60938017	7
RIL009	Chr18	61035129	61306692	3
RIL009	Chr18	61308743	62766131	2
RIL009	Chr19	7367634	19355808	1
RIL009	Chr19	57326860	60985906	7
RIL009	Chr19	61149550	63588680	11
RIL009	Chr19	63594702	65849254	7
RIL009	Chr19	65909366	66629507	5
RIL009	Chr20	1950216	4764796	6
RIL009	Chr20	6275284	9512679	7
RIL009	Chr20	9524564	14130663	1
RIL009	Chr20	14135401	46862585	3
RIL009	Chr21	713068	4334374	11
RIL009	Chr21	6950047	45584324	3
RIL009	Chr21	45646273	60880513	11
RIL009	Chr21	60951128	62530273	2
RIL009	Chr22	56016	1199891	8
RIL009	Chr22	1320903	2367921	1
RIL009	Chr22	7151253	9237460	3
RIL009	Chr22	9246954	11512870	6
RIL009	Chr22	11804793	27261420	5
RIL009	Chr22	30635715	39340000	1
RIL009	Chr22	49774133	51274333	7
RIL009	Chr23	48940	20290599	2
RIL009	Chr23	25447498	53746746	6
RIL009	Chr23	61549774	63989322	3
RIL009	Chr24	697326	61536011	2
RIL009	Chr24	62924824	63974203	7
RIL009	Chr24	64025976	66245072	1
RIL009	Chr24	66961812	69299706	11
RIL009	Chr24	69675801	72754253	7
RIL009	Chr25	2550021	3258875	1
RIL009	Chr25	10528076	38923543	6
RIL009	Chr25	38998203	49605170	2
RIL009	Chr25	51593371	55878834	7
RIL009	Chr25	55899264	60022777	5
RIL009	Chr25	60996124	62266209	6
RIL009	Chr26	28512	4191383	2
RIL009	Chr26	37585557	48607813	6
RIL010	Chr01	108693	395861	2
RIL010	Chr01	412143	1270530	4
RIL010	Chr01	3286136	5204853	8
RIL010	Chr01	5373931	6117916	3
RIL010	Chr01	6250185	6744949	6
RIL010	Chr01	6842039	55990684	10
RIL010	Chr01	56074322	108549809	11
RIL010	Chr01	109296662	111411963	10
RIL010	Chr01	112648039	113354085	6
RIL010	Chr01	113354265	116789686	11
RIL010	Chr02	333533	567668	2
RIL010	Chr02	1332497	3238095	6
RIL010	Chr02	3354124	6173464	3
RIL010	Chr02	6294612	6999354	5
RIL010	Chr02	7821724	23089048	4
RIL010	Chr02	104509051	105195649	5
RIL010	Chr02	105304435	107461515	2
RIL010	Chr03	231095	1627263	6
RIL010	Chr03	2527336	4541781	3
RIL010	Chr03	4910231	5155315	6
RIL010	Chr03	5201190	8874909	4
RIL010	Chr03	11080093	70253265	2
RIL010	Chr03	71707391	105255126	10
RIL010	Chr03	105860298	111364231	11
RIL010	Chr03	111421293	111881227	9
RIL010	Chr04	16843	1056814	2
RIL010	Chr04	1058826	7130216	3
RIL010	Chr04	7991021	77453129	2
RIL010	Chr04	77507370	80504448	6
RIL010	Chr04	80527774	82735853	7
RIL010	Chr04	82789038	84319226	3
RIL010	Chr05	1367052	1825466	5
RIL010	Chr05	3062544	6951261	9
RIL010	Chr05	7842219	8767658	8
RIL010	Chr05	9940833	12460928	3
RIL010	Chr05	12516315	12898399	1
RIL010	Chr05	12984103	17440415	10
RIL010	Chr05	18081586	18854733	7
RIL010	Chr05	23878780	26957147	9
RIL010	Chr05	27093723	32444771	8
RIL010	Chr05	32448089	82011750	7
RIL010	Chr05	95843773	96986817	9
RIL010	Chr05	97949341	99939510	10
RIL010	Chr05	104208140	108110181	1
RIL010	Chr06	24003	31447407	3
RIL010	Chr06	33353317	121583256	8
RIL010	Chr06	123082877	123492377	10
RIL010	Chr07	1385816	1508244	7
RIL010	Chr07	1555341	2770848	3
RIL010	Chr07	3953181	5133660	6
RIL010	Chr07	5528075	6553869	3
RIL010	Chr07	6656870	20056533	6
RIL010	Chr07	20583799	92446331	2
RIL010	Chr07	92578614	93301692	6
RIL010	Chr07	93392175	95886962	9
RIL010	Chr07	95894729	96640917	5
RIL010	Chr08	2320049	34241709	11
RIL010	Chr08	88261562	93361179	1
RIL010	Chr08	93628311	102077901	2
RIL010	Chr08	102520340	113260816	1
RIL010	Chr08	113281081	113915531	7
RIL010	Chr08	114258752	118577588	9
RIL010	Chr08	118608062	120768734	10
RIL010	Chr08	120777942	121114143	6
RIL010	Chr08	121129867	121980643	2
RIL010	Chr09	641175	7992188	8
RIL010	Chr09	8643710	56415377	7
RIL010	Chr09	57621225	60761812	3
RIL010	Chr09	60961551	67560292	9
RIL010	Chr09	70185193	72197434	3
RIL010	Chr09	72213848	73561409	7
RIL010	Chr09	73967485	74491198	9
RIL010	Chr09	74512134	75447690	11
RIL010	Chr09	77896865	78661079	7
RIL010	Chr09	79626234	79854937	5
RIL010	Chr09	79885648	81740587	6
RIL010	Chr10	2543502	3961133	7
RIL010	Chr10	5125364	11992008	10
RIL010	Chr10	12071691	15599787	4
RIL010	Chr10	16963656	19405782	8
RIL010	Chr10	19610445	20832311	3
RIL010	Chr10	20833125	71868525	6
RIL010	Chr10	71893884	75091356	8
RIL010	Chr10	87779391	90181109	7
RIL010	Chr10	90558727	99088731	6
RIL010	Chr10	99552393	103740310	11
RIL010	Chr10	103810574	106016562	9
RIL010	Chr10	106080776	109156761	6
RIL010	Chr10	109748366	114540396	10
RIL010	Chr11	830	639526	9
RIL010	Chr11	745558	1353608	1
RIL010	Chr11	1421649	4335438	10
RIL010	Chr11	4393397	12246927	8
RIL010	Chr11	14156447	15748242	6
RIL010	Chr11	15812041	17688523	8
RIL010	Chr11	17701812	24762022	10
RIL010	Chr11	24916867	65006354	4
RIL010	Chr11	65173379	108995381	1
RIL010	Chr11	109243083	110089438	5
RIL010	Chr11	110622884	112199665	1
RIL010	Chr11	112255289	112666464	8
RIL010	Chr11	112782067	115450765	7
RIL010	Chr11	115507996	118593484	1
RIL010	Chr11	119424378	120051292	4
RIL010	Chr11	121302402	123014255	8
RIL010	Chr12	558804	1595546	4
RIL010	Chr12	1951298	3542838	9
RIL010	Chr12	3548343	4615789	11
RIL010	Chr12	4625438	6835744	9
RIL010	Chr12	6847968	8821414	11
RIL010	Chr12	10125097	21047702	3
RIL010	Chr12	80992786	85875507	7
RIL010	Chr12	86001875	98234139	2
RIL010	Chr12	98309985	102641713	9
RIL010	Chr12	105049427	106004687	10
RIL010	Chr13	505147	4216231	2
RIL010	Chr13	5326464	13358874	9
RIL010	Chr13	13708918	89815695	2
RIL010	Chr13	98997585	102504245	1
RIL010	Chr13	103425743	104455078	3
RIL010	Chr13	104649145	105765692	6
RIL010	Chr14	2337473	4561178	6
RIL010	Chr14	4717397	9504666	3
RIL010	Chr14	10463454	10882997	2
RIL010	Chr14	10893269	15719281	7
RIL010	Chr14	15922296	17077008	4
RIL010	Chr14	17102627	55075707	6
RIL010	Chr14	55125181	61235275	8
RIL010	Chr14	61246195	62757582	6
RIL010	Chr15	2750	1205432	1
RIL010	Chr15	1208491	9741850	10
RIL010	Chr15	10751582	13049241	3
RIL010	Chr15	13214361	17021741	8
RIL010	Chr15	17311592	43826892	9
RIL010	Chr15	44667784	58916322	8
RIL010	Chr15	59098598	62763021	1
RIL010	Chr15	66757158	67141862	2
RIL010	Chr15	67161686	67320992	7
RIL010	Chr15	67518795	67810331	11
RIL010	Chr15	67891099	68255855	1
RIL010	Chr15	68397736	69389960	10
RIL010	Chr16	555071	1072650	9
RIL010	Chr16	1182125	2645071	7
RIL010	Chr16	2720175	2930232	3
RIL010	Chr16	3106582	4564893	1
RIL010	Chr16	4984544	7011295	9
RIL010	Chr16	32674256	46000856	6
RIL010	Chr16	48830721	49177630	4
RIL010	Chr16	49310377	50025095	5
RIL010	Chr17	78457	1601187	1
RIL010	Chr17	1651453	3762602	6
RIL010	Chr17	44757150	48781289	8
RIL010	Chr17	49206929	51764564	11
RIL010	Chr17	52553684	54938039	2
RIL010	Chr18	49715	6016320	3
RIL010	Chr18	6407448	6782929	7
RIL010	Chr18	9005684	17368719	2
RIL010	Chr18	17408594	17686291	1
RIL010	Chr18	17693379	18362444	3
RIL010	Chr18	18526853	19373737	6
RIL010	Chr18	19424091	25271208	1
RIL010	Chr18	26200127	32504254	10
RIL010	Chr18	59667895	61393609	3
RIL010	Chr18	61407436	62612949	6
RIL010	Chr19	31863	969596	8
RIL010	Chr19	1040229	5905122	11
RIL010	Chr19	6735929	9532202	2
RIL010	Chr19	11217683	11616691	9
RIL010	Chr19	11644196	18973613	8
RIL010	Chr19	19546711	42876483	3
RIL010	Chr19	42905931	60131372	11
RIL010	Chr19	61230228	63061652	3
RIL010	Chr19	63175822	66229243	4
RIL010	Chr19	66282103	66777720	5
RIL010	Chr20	47693	1624827	1
RIL010	Chr20	1937406	3992718	3
RIL010	Chr20	5588493	6752369	8
RIL010	Chr20	6865618	47977865	4
RIL010	Chr20	52459041	54245148	8
RIL010	Chr20	55793595	57234767	5
RIL010	Chr20	57245520	58167479	3
RIL010	Chr21	16071	2266513	3
RIL010	Chr21	2354345	4234984	9
RIL010	Chr21	4238230	6685801	8
RIL010	Chr21	6716974	36550380	4
RIL010	Chr21	36594321	52828614	8
RIL010	Chr21	54392403	56091029	2
RIL010	Chr21	56424284	64853728	11
RIL010	Chr21	64981073	66996479	10
RIL010	Chr21	67009340	68150043	1
RIL010	Chr22	874119	7384037	1
RIL010	Chr22	7440181	7921444	9
RIL010	Chr22	8085021	8305411	2
RIL010	Chr22	8534885	10397654	10
RIL010	Chr22	10720804	26779635	3
RIL010	Chr22	28136124	29303479	7
RIL010	Chr22	31518974	32850686	1
[truncated: 113,318 more rows]
