# Supplementary material for: Genomic interrogation of a MAGIC population highlights genetic factors controlling fiber quality traits in cotton
Source: Commun Biol. 2022 Jan 17;5:60. doi: 10.1038/s42003-022-03022-7 (PMC8764025; doi:10.1038/s42003-022-03022-7)
Supplement: Supplementary file 7 — Supplementary Data 4 [file 42003_2022_3022_MOESM7_ESM.xlsx]

## Sheet: Supplementary Data 4
The average number of recombination events per generation per chromsome
Chr	no.
A01	1.23471
A02	1.17818
A03	1.7276
A04	1.04298
A05	2.25421
A06	1.31901
A07	1.72198
A08	1.27339
A09	1.58579
A10	1.58975
A11	2.13058
A12	1.46083
A13	1.31041
D01	1.13785
D02	1.20231
D03	1.16066
D04	1.09058
D05	1.88264
D06	1.50678
D07	1.28132
D08	1.26314
D09	1.78512
D10	1.71702
D11	1.72694
D12	1.53223
D13	1.00496
