# Supplementary material for: Genomic interrogation of a MAGIC population highlights genetic factors controlling fiber quality traits in cotton
Source: Commun Biol. 2022 Jan 17;5:60. doi: 10.1038/s42003-022-03022-7 (PMC8764025; doi:10.1038/s42003-022-03022-7)
Supplement: Supplementary file 8 — Supplementary Data 5 [file 42003_2022_3022_MOESM8_ESM.xlsx]

## Sheet: Supplementary Data 5
Information of recombination breakpoints
chr	pos	no.1
Ghir_A03	112946323	360
Ghir_D02	2750	356
Ghir_A06	24003	338		1number of recombination events
Ghir_D08	16071	336
Ghir_D06	66777720	327
Ghir_A10	114540396	280
Ghir_A01	108693	271
Ghir_D03	52189007	263
Ghir_D10	67671282	263
Ghir_D01	171651	262
Ghir_D12	62605612	259
Ghir_A02	72586	257
Ghir_A13	1222	255
Ghir_A03	98985270	253
Ghir_A11	123014255	251
Ghir_D05	62766131	250
Ghir_A09	282450	247
Ghir_A07	96094955	239
Ghir_A02	107623618	235
Ghir_D04	78457	231
Ghir_D08	68150043	231
Ghir_D09	56016	230
Ghir_D06	31863	227
Ghir_D07	47693	227
Ghir_D13	62827533	227
Ghir_D07	58167479	222
Ghir_A03	11882	216
Ghir_A05	108665927	214
Ghir_D11	72754253	211
Ghir_D12	39018683	210
Ghir_A01	117185678	206
Ghir_D09	27261420	206
Ghir_A10	7485194	195
Ghir_D01	62757582	187
Ghir_A03	89349142	183
Ghir_A12	107048940	183
Ghir_A08	121980643	181
Ghir_D12	1986875	180
Ghir_D05	49715	179
Ghir_D09	52542043	173
Ghir_A07	12515	172
Ghir_D02	69389960	170
Ghir_D13	28512	168
Ghir_D11	68743895	163
Ghir_A12	48802	162
Ghir_A12	558804	161
Ghir_D10	48940	161
Ghir_D11	21669527	159
Ghir_A07	20664318	156
Ghir_D09	2367921	153
Ghir_D11	69299706	153
Ghir_A09	72213848	149
Ghir_D09	8085021	149
Ghir_D10	3278620	147
Ghir_A09	72197434	144
Ghir_D10	22893998	144
Ghir_D10	3320835	143
Ghir_A13	107842531	142
Ghir_A06	122499770	140
Ghir_A09	81861194	139
Ghir_D12	39369950	139
Ghir_A04	84917020	133
Ghir_D05	645758	132
Ghir_A05	30956	130
Ghir_D12	1209421	130
Ghir_A04	16843	127
Ghir_A06	121721229	126
Ghir_D09	28136124	126
Ghir_D01	10463454	125
Ghir_A08	83000	122
Ghir_D04	56202089	122
Ghir_D12	60063384	121
Ghir_A07	96955029	120
Ghir_D09	7029802	120
Ghir_D06	63061652	119
Ghir_A07	96166761	118
Ghir_A13	104242616	117
Ghir_D10	8257202	117
Ghir_D11	64112012	117
Ghir_D11	3522	116
Ghir_D02	5900820	115
Ghir_D03	48830721	115
Ghir_A03	231095	114
Ghir_A12	82562815	114
Ghir_A03	98524801	113
Ghir_A07	95881322	113
Ghir_A11	1511498	112
Ghir_A12	79567414	112
Ghir_D10	8065224	112
Ghir_D12	43737759	112
Ghir_A03	111557247	111
Ghir_D10	5661790	110
Ghir_D13	2827186	110
Ghir_D06	66298041	109
Ghir_D09	10397654	109
Ghir_A02	105521214	108
Ghir_A07	19149597	107
Ghir_D11	68648794	107
Ghir_A07	18758955	106
Ghir_A11	830	106
Ghir_A06	2555379	105
Ghir_D03	17399	105
Ghir_D13	90224	104
Ghir_D10	7817383	102
Ghir_A11	3461760	101
Ghir_D09	10720804	101
Ghir_A04	10024835	100
Ghir_A06	123243345	100
Ghir_A10	77566761	100
Ghir_A11	16035948	100
Ghir_D11	4885265	100
Ghir_A02	105578437	99
Ghir_A08	121247008	99
Ghir_A12	105049427	99
Ghir_D02	62209872	99
Ghir_D09	7921444	99
Ghir_D12	56737571	99
Ghir_D10	5208561	98
Ghir_A08	91020683	97
Ghir_D06	60131372	97
Ghir_A03	106860687	96
Ghir_A10	1235998	96
Ghir_D06	63175822	96
Ghir_D08	64555802	96
Ghir_A07	18487428	95
Ghir_A11	8270690	95
Ghir_D13	869690	95
Ghir_A11	10820639	94
Ghir_A06	2625111	93
Ghir_A07	1316353	93
Ghir_A08	114115096	93
Ghir_A12	83132720	93
Ghir_D03	43979869	93
Ghir_D10	51319376	93
Ghir_A09	70185193	92
Ghir_D12	1744187	92
Ghir_A07	20612763	91
Ghir_A11	120051292	91
Ghir_D09	8305411	91
Ghir_A03	96065963	90
Ghir_A03	110658384	90
Ghir_A03	89887245	89
Ghir_A06	123492377	89
Ghir_A07	93951324	89
Ghir_A07	96834533	89
Ghir_D06	61485997	89
Ghir_D02	5026410	88
Ghir_D10	3913121	88
Ghir_A05	1864970	87
Ghir_A10	11742719	87
Ghir_A12	82874229	87
Ghir_D04	47953934	87
Ghir_A03	106721612	86
Ghir_A07	20790401	86
Ghir_A09	77359547	86
Ghir_A10	76387310	86
Ghir_A11	9657950	86
Ghir_D04	52924636	86
Ghir_D05	31809665	86
Ghir_D10	67096179	86
Ghir_A05	9078993	85
Ghir_A06	122286585	84
Ghir_A08	121971413	84
Ghir_A09	78968642	84
Ghir_A11	24916867	84
Ghir_D02	6110872	84
Ghir_D03	50234195	84
Ghir_D04	11650123	84
Ghir_D10	5157390	84
Ghir_D13	62678900	84
Ghir_A04	83757053	83
Ghir_A05	37902026	83
Ghir_D09	7151253	83
Ghir_D11	64248690	83
Ghir_A08	121589936	82
Ghir_A11	15812041	82
Ghir_A11	122800231	82
Ghir_D08	65982774	82
Ghir_D09	8322031	82
Ghir_A01	116429437	81
Ghir_A03	111142269	81
Ghir_D03	49479307	81
Ghir_D07	5848296	81
Ghir_D11	15166712	81
Ghir_A05	9940833	80
Ghir_A10	2543502	80
Ghir_A12	86001875	80
Ghir_A12	104642250	80
Ghir_D04	4772836	80
Ghir_D04	45140787	80
Ghir_D12	1193867	80
Ghir_A02	103590573	79
Ghir_A02	107233906	79
Ghir_A06	115445968	79
Ghir_A09	59577181	79
Ghir_A09	59685494	79
Ghir_A11	116710548	79
Ghir_D02	7909669	79
Ghir_D05	3200050	79
Ghir_D07	29226219	79
Ghir_D09	34686547	79
Ghir_D10	17020990	79
Ghir_D12	1815194	79
Ghir_A05	1872517	78
Ghir_A11	110089438	78
Ghir_D13	4339712	78
Ghir_A02	6999354	77
Ghir_A05	12276489	77
Ghir_A06	121583256	77
Ghir_A07	20722762	77
Ghir_A11	5043482	77
Ghir_D05	3254333	77
Ghir_D05	22362351	77
Ghir_D09	7306118	77
Ghir_A05	16175001	76
Ghir_A08	114159128	76
Ghir_A09	2452795	76
Ghir_A11	113351909	76
Ghir_D09	8534885	76
Ghir_D11	60885014	76
Ghir_A05	1867421	75
Ghir_A09	79210379	75
Ghir_A10	7268963	75
Ghir_D05	11475751	75
Ghir_D07	53849535	75
Ghir_D09	6114480	75
Ghir_D09	33091896	75
Ghir_D12	59882750	75
Ghir_A09	81309740	74
Ghir_A11	3151974	74
Ghir_A11	110622884	74
Ghir_D06	5905122	74
Ghir_D08	50359201	74
Ghir_D10	5719317	74
Ghir_A03	110405017	73
Ghir_A03	111421293	73
Ghir_A07	21042059	73
Ghir_A07	95258902	73
Ghir_A08	114258752	73
Ghir_A10	523216	73
Ghir_A10	12071691	73
Ghir_D03	497575	73
Ghir_D06	11616691	73
Ghir_D07	29470087	73
Ghir_D13	1434434	73
Ghir_A02	105146683	72
Ghir_A10	1769353	72
Ghir_A10	12037748	72
Ghir_A12	84274573	72
Ghir_D04	44757150	72
Ghir_D12	42085088	72
Ghir_D13	742930	72
Ghir_A05	1165295	71
Ghir_A05	16635452	71
Ghir_A05	36455737	71
Ghir_A07	20583799	71
Ghir_A08	115551867	71
Ghir_D04	4834290	71
Ghir_D11	14915541	71
Ghir_A06	122204547	70
Ghir_A06	123042614	70
Ghir_A06	123833800	70
Ghir_A10	78944908	70
Ghir_A11	1478519	70
Ghir_D06	66282103	70
Ghir_D07	53879101	70
Ghir_D11	14845981	70
Ghir_A11	110463728	69
Ghir_D10	13025702	69
Ghir_D10	63912096	69
Ghir_D12	46029189	69
Ghir_A01	111716858	68
Ghir_A05	1866670	68
Ghir_A05	10150534	68
Ghir_A05	12180221	68
Ghir_D03	4159675	68
Ghir_D04	55284199	68
Ghir_D06	2443011	68
Ghir_D06	5745910	68
Ghir_D06	62084787	68
Ghir_D08	67539478	68
Ghir_D09	5917795	68
Ghir_D10	56514173	68
Ghir_D11	66961812	68
Ghir_D12	8344	68
Ghir_D12	56359633	68
Ghir_A05	5855375	67
Ghir_A07	3953181	67
Ghir_A07	94696557	67
Ghir_A09	2549453	67
Ghir_D01	62464110	67
Ghir_D02	8314110	67
Ghir_D02	8927905	67
Ghir_D03	50269237	67
Ghir_D09	7382371	67
Ghir_D09	34299385	67
Ghir_D11	18546110	67
Ghir_A05	1367052	66
Ghir_A05	13325653	66
Ghir_A09	77741431	66
Ghir_A09	79851559	66
Ghir_A11	109445771	66
Ghir_D03	49605353	66
Ghir_D05	5984711	66
Ghir_A02	6294612	65
Ghir_A02	101274553	65
Ghir_A05	106073381	65
Ghir_A07	3500265	65
Ghir_A10	111255060	65
Ghir_D05	6016320	65
Ghir_D06	6735929	65
Ghir_D06	66404252	65
Ghir_D11	66490894	65
Ghir_A02	103882876	64
Ghir_A04	10048184	64
Ghir_A05	12545108	64
Ghir_A05	19015377	64
Ghir_D05	59526247	64
Ghir_D06	4403854	64
Ghir_D10	48080072	64
Ghir_D13	1414414	64
Ghir_D13	57711261	64
Ghir_A07	94426717	63
Ghir_A11	108995381	63
Ghir_D10	22611093	63
Ghir_D11	20238473	63
Ghir_D11	71074047	63
Ghir_D13	10008542	63
Ghir_A06	3528257	62
Ghir_D06	64415382	62
Ghir_D07	6599978	62
Ghir_D07	53830347	62
Ghir_D10	5143730	62
Ghir_D11	47471909	62
Ghir_D11	69675801	62
Ghir_D12	2659230	62
Ghir_D13	117114	62
Ghir_A06	123082877	61
Ghir_A08	117299938	61
Ghir_A09	9605109	61
Ghir_A12	84363609	61
Ghir_D03	2437900	61
Ghir_D06	3845466	61
Ghir_D09	51390212	61
Ghir_D12	46072287	61
Ghir_D12	56181394	61
Ghir_A01	6040401	60
Ghir_A05	105982197	60
Ghir_A06	122727502	60
Ghir_A07	27900518	60
Ghir_A11	5073309	60
Ghir_D07	54400630	60
Ghir_D08	56322645	60
Ghir_D08	64700599	60
Ghir_D09	40382588	60
Ghir_D10	6001850	60
Ghir_A02	411209	59
Ghir_A02	106434853	59
Ghir_A07	93761885	59
Ghir_A13	102267736	59
Ghir_D03	5048357	59
Ghir_D05	186714	59
Ghir_D06	969596	59
Ghir_D07	26771390	59
Ghir_D09	45004969	59
Ghir_D09	50382300	59
Ghir_D10	2788810	59
Ghir_D10	21085256	59
Ghir_D11	22822825	59
Ghir_D11	72586206	59
Ghir_A03	91703473	58
Ghir_A07	2217965	58
Ghir_A07	6553869	58
Ghir_A09	2273808	58
Ghir_A09	2800410	58
Ghir_A09	60761812	58
Ghir_A10	5582817	58
Ghir_A10	19610445	58
Ghir_A11	116934732	58
Ghir_A12	986607	58
Ghir_A12	103580278	58
Ghir_D05	53651077	58
Ghir_D06	6466117	58
Ghir_D06	65937672	58
Ghir_D09	44801026	58
Ghir_D10	61596978	58
Ghir_A05	2034856	57
Ghir_A05	100222288	57
Ghir_A05	105421457	57
Ghir_A06	9769106	57
Ghir_A09	550565	57
Ghir_A11	3648117	57
Ghir_D04	55811269	57
Ghir_D05	11327738	57
Ghir_D05	31824704	57
Ghir_D05	62620407	57
Ghir_D06	21571772	57
Ghir_D09	8350808	57
Ghir_D11	23022773	57
Ghir_A11	112359056	56
Ghir_A12	1631985	56
Ghir_A12	83934809	56
Ghir_D05	5920028	56
Ghir_D05	10897487	56
Ghir_D05	56625399	56
Ghir_D09	38828909	56
Ghir_D10	1214418	56
Ghir_D10	52653528	56
Ghir_D11	15807868	56
Ghir_D11	20888931	56
Ghir_D11	22712177	56
Ghir_D13	1003659	56
Ghir_A08	121114143	55
Ghir_A09	60731696	55
Ghir_A09	60961551	55
Ghir_A09	78661079	55
Ghir_A10	2075153	55
Ghir_A11	25422770	55
Ghir_A11	112922119	55
Ghir_A13	105765692	55
Ghir_D03	934338	55
Ghir_D04	45406458	55
Ghir_D07	52387227	55
Ghir_D08	50594837	55
Ghir_D09	2957052	55
Ghir_D10	7543033	55
Ghir_D10	7624058	55
Ghir_D10	20290599	55
Ghir_D11	24464120	55
Ghir_D11	71157909	55
Ghir_D12	60280763	55
Ghir_D13	875853	55
Ghir_A01	6117916	54
Ghir_A02	105552034	54
Ghir_A05	12898399	54
Ghir_A05	15410322	54
Ghir_A06	3010912	54
Ghir_A06	122886800	54
Ghir_A08	3507981	54
Ghir_A09	65873420	54
Ghir_A09	67560292	54
Ghir_A09	76918472	54
Ghir_A11	6598013	54
Ghir_A11	10178521	54
Ghir_A11	122893458	54
Ghir_A12	4605302	54
Ghir_D01	5892742	54
Ghir_D01	59257535	54
Ghir_D03	5934501	54
Ghir_D03	52066774	54
Ghir_D05	58373750	54
Ghir_D08	67389056	54
Ghir_D09	9108455	54
Ghir_D09	38186257	54
Ghir_D10	1158452	54
Ghir_D10	5115879	54
Ghir_D10	13025695	54
Ghir_A02	333533	53
Ghir_A05	11113390	53
Ghir_A05	16763310	53
Ghir_A06	117598296	53
Ghir_A06	122885197	53
Ghir_A08	90966706	53
Ghir_A09	62139726	53
Ghir_A09	79510445	53
Ghir_A12	84350092	53
Ghir_A13	4338141	53
Ghir_D02	10799636	53
Ghir_D03	35315852	53
Ghir_D03	36390444	53
Ghir_D10	5914044	53
Ghir_A02	105057423	52
Ghir_A05	5993074	52
Ghir_A06	6051981	52
Ghir_A07	32249477	52
Ghir_A08	3303120	52
Ghir_A10	111247311	52
Ghir_A11	112592924	52
Ghir_A12	79388485	52
Ghir_A13	104171292	52
Ghir_D03	51963613	52
Ghir_D05	4348275	52
Ghir_D05	4441736	52
Ghir_D06	49185522	52
Ghir_D09	34162649	52
Ghir_D11	68773005	52
Ghir_D12	46116929	52
Ghir_D13	2983494	52
Ghir_A01	17032800	51
Ghir_A01	111621730	51
Ghir_A01	116392846	51
Ghir_A02	7821724	51
Ghir_A04	1056814	51
Ghir_A04	3188046	51
Ghir_A04	83660256	51
Ghir_A04	84119171	51
Ghir_A06	3695854	51
Ghir_A07	3232891	51
Ghir_A09	6245061	51
Ghir_A09	60592447	51
Ghir_A09	77781063	51
Ghir_A11	10385947	51
Ghir_A11	107660134	51
Ghir_A11	112416638	51
Ghir_A12	14973126	51
Ghir_A12	84671439	51
Ghir_D01	11533712	51
Ghir_D04	571116	51
Ghir_D04	46923162	51
Ghir_D04	48781289	51
Ghir_D07	5089189	51
Ghir_D07	6380170	51
Ghir_D09	38003875	51
Ghir_D11	13941450	51
Ghir_D11	65511756	51
Ghir_D12	60426477	51
Ghir_A06	117206602	50
Ghir_A07	1077552	50
Ghir_A07	5609757	50
Ghir_A08	114911242	50
Ghir_A09	6287279	50
Ghir_A09	58928693	50
Ghir_A09	59817120	50
Ghir_A09	77896865	50
Ghir_A10	105765700	50
Ghir_A10	112613728	50
Ghir_A11	5242669	50
Ghir_A12	799187	50
Ghir_A12	868093	50
Ghir_A12	15100740	50
Ghir_A13	2035800	50
Ghir_D03	47017322	50
Ghir_D04	49206929	50
Ghir_D05	56748175	50
Ghir_D06	3348732	50
Ghir_D06	21948269	50
Ghir_D07	37134776	50
Ghir_D08	717096	50
Ghir_D10	3854534	50
Ghir_D10	51974556	50
Ghir_D11	13265507	50
Ghir_D11	71184295	50
Ghir_A03	14475559	49
Ghir_A03	91539112	49
Ghir_A05	37128797	49
Ghir_A06	4056040	49
Ghir_A06	117007617	49
Ghir_A07	6384310	49
Ghir_A07	26259470	49
Ghir_A07	96782491	49
Ghir_A08	114037642	49
Ghir_A09	62217321	49
Ghir_A09	79393422	49
Ghir_A11	114105729	49
Ghir_A12	82295996	49
Ghir_A12	85327110	49
Ghir_A12	104274665	49
Ghir_A13	3953890	49
Ghir_D01	59278378	49
Ghir_D02	67141862	49
Ghir_D03	32674256	49
Ghir_D05	11764583	49
Ghir_D06	66354094	49
Ghir_D07	8388510	49
Ghir_D07	20073631	49
Ghir_D09	32984480	49
Ghir_D10	4532385	49
Ghir_D10	51180884	49
Ghir_D10	53056183	49
Ghir_D11	17698035	49
Ghir_D11	21313186	49
Ghir_D11	23245972	49
Ghir_D12	2143368	49
Ghir_D12	45902858	49
Ghir_A01	2076717	48
Ghir_A01	116667986	48
Ghir_A03	91597393	48
Ghir_A04	3754280	48
Ghir_A05	1284522	48
Ghir_A05	1516151	48
Ghir_A07	22228860	48
Ghir_A07	95367816	48
Ghir_A07	95566400	48
Ghir_A09	76795428	48
Ghir_A10	1964243	48
Ghir_A10	7201525	48
Ghir_A10	11693126	48
Ghir_A11	4896316	48
Ghir_A12	666751	48
Ghir_A12	104474106	48
Ghir_D03	2645071	48
Ghir_D05	11008383	48
Ghir_D07	5753420	48
Ghir_D09	7203211	48
Ghir_D11	65639740	48
Ghir_D12	2550021	48
Ghir_D12	56232658	48
Ghir_A01	20552178	47
Ghir_A03	111332982	47
Ghir_A04	3158208	47
Ghir_A05	10840539	47
Ghir_A08	3281704	47
Ghir_A11	26200470	47
Ghir_A12	2024016	47
Ghir_A12	106979581	47
Ghir_D01	11375567	47
Ghir_D05	18256983	47
Ghir_D05	23193480	47
Ghir_D05	31432408	47
Ghir_D05	58548605	47
Ghir_D06	61330106	47
Ghir_D07	53993012	47
Ghir_D09	10342896	47
Ghir_D09	42468124	47
Ghir_D09	48825447	47
Ghir_D10	64935645	47
Ghir_D10	65104915	47
Ghir_D11	2667065	47
Ghir_D11	34627028	47
Ghir_D11	53230845	47
Ghir_D12	1291691	47
Ghir_D12	60027557	47
Ghir_D12	60838853	47
Ghir_D13	7811136	47
Ghir_A02	6617870	46
Ghir_A02	102809967	46
Ghir_A04	73283781	46
Ghir_A05	9537244	46
Ghir_A05	38684747	46
Ghir_A07	2770848	46
Ghir_A07	4523652	46
Ghir_A07	18837209	46
Ghir_A07	95802575	46
Ghir_A11	13875002	46
Ghir_A11	108367627	46
Ghir_A12	4523336	46
Ghir_A12	83246853	46
Ghir_D01	59107982	46
Ghir_D03	50025095	46
Ghir_D05	62690576	46
Ghir_D06	1040229	46
Ghir_D06	60844855	46
Ghir_D06	66477974	46
Ghir_D09	38904792	46
Ghir_D09	52010490	46
Ghir_D10	61717694	46
Ghir_D11	18761029	46
Ghir_D11	62520127	46
Ghir_D11	62873565	46
Ghir_D12	1694048	46
Ghir_A02	106699935	45
Ghir_A05	10349198	45
Ghir_A05	26225570	45
Ghir_A05	105717414	45
Ghir_A07	33947300	45
Ghir_A07	95852062	45
Ghir_A08	116352063	45
Ghir_A09	76350577	45
Ghir_A09	79756430	45
Ghir_A10	2793499	45
Ghir_A10	5633260	45
Ghir_A11	11088943	45
Ghir_A11	112944259	45
Ghir_A12	297052	45
Ghir_A12	14354832	45
Ghir_A13	1337730	45
Ghir_A13	2330898	45
Ghir_D01	20480511	45
Ghir_D03	4072180	45
Ghir_D03	4934708	45
Ghir_D03	5279880	45
Ghir_D04	9769728	45
Ghir_D04	11563475	45
Ghir_D06	11644196	45
Ghir_D06	21839996	45
Ghir_D06	66362014	45
Ghir_D06	66629507	45
Ghir_D08	50557706	45
Ghir_D08	52916002	45
Ghir_D08	67431388	45
Ghir_D09	38654377	45
Ghir_D09	52411407	45
Ghir_D10	55770296	45
Ghir_D11	10245310	45
Ghir_A03	16617000	44
Ghir_A04	73433615	44
Ghir_A04	83475769	44
Ghir_A05	9746058	44
Ghir_A05	105223464	44
Ghir_A06	8380695	44
Ghir_A06	123600850	44
Ghir_A11	1701299	44
Ghir_A13	1006497	44
Ghir_A13	4093097	44
Ghir_A13	102465097	44
Ghir_D01	2875815	44
Ghir_D02	4948719	44
Ghir_D03	46498088	44
Ghir_D08	5966999	44
Ghir_D09	31424923	44
Ghir_D10	3026448	44
Ghir_D10	7386832	44
Ghir_D10	53582910	44
Ghir_D10	61974344	44
Ghir_D10	63141345	44
Ghir_D13	1471752	44
Ghir_A01	109296662	43
Ghir_A02	104934986	43
Ghir_A02	105033564	43
Ghir_A03	109908783	43
Ghir_A04	4024932	43
Ghir_A05	1825466	43
Ghir_A05	18081586	43
Ghir_A05	25486244	43
Ghir_A06	3111552	43
Ghir_A06	118530531	43
Ghir_A09	79626234	43
Ghir_A10	855407	43
Ghir_A11	109243083	43
Ghir_A12	83747351	43
Ghir_D01	11811157	43
Ghir_D01	16494811	43
Ghir_D04	334277	43
Ghir_D05	8307347	43
Ghir_D06	57818607	43
Ghir_D07	6577072	43
Ghir_D07	10774394	43
Ghir_D07	23198288	43
Ghir_D09	2671767	43
Ghir_D09	7725104	43
Ghir_D09	11616842	43
Ghir_D09	43698211	43
Ghir_D10	3954117	43
Ghir_D10	63260841	43
Ghir_D11	24254583	43
Ghir_D11	27199606	43
Ghir_D11	31497019	43
Ghir_D12	2975666	43
Ghir_A02	103419637	42
Ghir_A02	107476092	42
Ghir_A03	91965637	42
Ghir_A05	1711811	42
Ghir_A05	2180804	42
Ghir_A05	2350631	42
Ghir_A05	11652705	42
Ghir_A05	11795906	42
Ghir_A05	105895572	42
Ghir_A06	6850127	42
Ghir_A07	27934734	42
Ghir_A08	102520340	42
Ghir_A10	3961133	42
Ghir_A10	76120754	42
Ghir_A11	10403727	42
Ghir_A11	110556757	42
Ghir_A11	120068356	42
Ghir_A12	2119252	42
Ghir_A12	83503471	42
Ghir_D01	4619803	42
Ghir_D01	6797823	42
Ghir_D01	9969039	42
Ghir_D02	5698335	42
Ghir_D03	46306025	42
Ghir_D06	185646	42
Ghir_D06	2587137	42
Ghir_D06	3957608	42
Ghir_D06	17629968	42
Ghir_D07	4939393	42
Ghir_D07	21360101	42
Ghir_D09	37167124	42
Ghir_D10	5134969	42
Ghir_D10	60857011	42
Ghir_D11	18784310	42
Ghir_D12	46077986	42
Ghir_D12	56794991	42
Ghir_D12	60230053	42
Ghir_D13	3211005	42
Ghir_D13	4191383	42
Ghir_A01	11993667	41
Ghir_A02	105082875	41
Ghir_A05	9153717	41
Ghir_A05	15385595	41
Ghir_A05	27093723	41
Ghir_A06	2695968	41
Ghir_A06	122446819	41
Ghir_A07	3868862	41
Ghir_A07	24284222	41
Ghir_A10	18446786	41
Ghir_A10	73742378	41
Ghir_A10	99099136	41
Ghir_A11	6879710	41
Ghir_A12	1245862	41
Ghir_D01	1671575	41
Ghir_D01	59353580	41
Ghir_D02	9077717	41
Ghir_D03	44063970	41
Ghir_D04	54859302	41
Ghir_D05	7794469	41
Ghir_D05	11877734	41
Ghir_D06	21323509	41
Ghir_D06	64537644	41
Ghir_D06	65921380	41
Ghir_D07	23551024	41
Ghir_D07	54458869	41
Ghir_D09	2552929	41
Ghir_D10	48304694	41
Ghir_D10	56749756	41
Ghir_D11	9259030	41
Ghir_D11	15243739	41
Ghir_D11	65686965	41
Ghir_D12	50124664	41
Ghir_D13	10141818	41
Ghir_A01	14004453	40
Ghir_A03	3100030	40
Ghir_A06	113342651	40
Ghir_A07	9071599	40
Ghir_A08	102077901	40
Ghir_A08	116468311	40
Ghir_A08	117183708	40
Ghir_A09	9015737	40
Ghir_A10	75559256	40
Ghir_A10	112555533	40
Ghir_A11	3790533	40
Ghir_A13	102428441	40
Ghir_A13	102646536	40
Ghir_A13	104369135	40
Ghir_D02	68397736	40
Ghir_D03	2460542	40
Ghir_D04	850492	40
Ghir_D05	6407448	40
Ghir_D06	51199	40
Ghir_D06	2368860	40
Ghir_D08	54392403	40
Ghir_D09	42366100	40
Ghir_D10	973072	40
Ghir_D10	2842674	40
Ghir_D10	5940670	40
Ghir_D10	53339172	40
Ghir_D11	8579349	40
Ghir_D11	8678112	40
Ghir_D11	21082445	40
Ghir_D11	64941872	40
Ghir_D13	1445300	40
Ghir_D13	61004759	40
Ghir_A01	6069975	39
Ghir_A02	15036154	39
Ghir_A04	6134301	39
Ghir_A05	25624994	39
Ghir_A05	103595787	39
Ghir_A05	105578085	39
Ghir_A08	117547247	39
Ghir_A09	72374131	39
Ghir_A10	2209239	39
Ghir_A10	2740944	39
Ghir_A10	112478986	39
Ghir_A11	1276554	39
Ghir_A11	19555206	39
Ghir_A11	19637974	39
Ghir_A11	113292834	39
Ghir_A13	5598745	39
Ghir_A13	104572266	39
Ghir_D01	8008878	39
Ghir_D01	11105255	39
Ghir_D01	16583841	39
Ghir_D02	6247247	39
Ghir_D02	62348835	39
Ghir_D03	47133329	39
Ghir_D04	1725667	39
Ghir_D04	2948256	39
Ghir_D06	378918	39
Ghir_D09	11730618	39
Ghir_D09	52162701	39
Ghir_D10	2835320	39
Ghir_D10	4505694	39
Ghir_D10	63677905	39
Ghir_D12	43982438	39
Ghir_A01	5992173	38
Ghir_A01	7311827	38
Ghir_A03	96132725	38
Ghir_A04	84523702	38
Ghir_A05	2258958	38
Ghir_A05	12307458	38
Ghir_A05	13109798	38
Ghir_A05	26682618	38
Ghir_A05	38121685	38
Ghir_A06	118989853	38
Ghir_A07	3153376	38
Ghir_A08	3587369	38
Ghir_A08	102315310	38
Ghir_A09	7479413	38
Ghir_A12	83026993	38
Ghir_A13	5643875	38
Ghir_A13	102234637	38
Ghir_A13	104049097	38
Ghir_A13	104436538	38
Ghir_D01	4596928	38
Ghir_D02	68255855	38
Ghir_D03	1089849	38
Ghir_D04	51309005	38
Ghir_D04	53870734	38
Ghir_D05	13077439	38
Ghir_D05	22121939	38
Ghir_D06	734881	38
Ghir_D06	65665693	38
Ghir_D07	1804347	38
Ghir_D07	4015726	38
Ghir_D07	50624517	38
Ghir_D08	43882411	38
Ghir_D09	32882214	38
Ghir_D10	5819516	38
Ghir_D10	12911037	38
Ghir_D10	67215776	38
Ghir_D11	697326	38
Ghir_A01	2103493	37
Ghir_A01	116789686	37
Ghir_A03	1995085	37
Ghir_A03	3583657	37
Ghir_A03	5433521	37
Ghir_A03	6560556	37
Ghir_A04	81728533	37
Ghir_A04	83575737	37
Ghir_A05	10661404	37
Ghir_A06	4117856	37
Ghir_A06	117316414	37
Ghir_A07	324098	37
Ghir_A07	18414503	37
Ghir_A07	95180514	37
Ghir_A09	8227253	37
Ghir_A09	76069729	37
Ghir_A10	13497095	37
Ghir_A10	19405782	37
Ghir_A10	75091356	37
Ghir_A10	101882125	37
Ghir_A11	19470713	37
Ghir_A12	1595546	37
Ghir_A12	5174164	37
Ghir_A12	6055741	37
Ghir_D01	2440282	37
Ghir_D01	10390250	37
Ghir_D02	8789233	37
Ghir_D03	5755335	37
Ghir_D03	46603509	37
Ghir_D03	49347243	37
Ghir_D04	5008329	37
Ghir_D05	5292068	37
Ghir_D06	64899678	37
Ghir_D07	4046217	37
Ghir_D07	54563352	37
Ghir_D08	7014461	37
Ghir_D09	8654973	37
Ghir_D09	11804793	37
Ghir_D09	37818514	37
Ghir_D09	41443793	37
Ghir_D09	44035456	37
Ghir_D09	45952553	37
Ghir_D10	4232718	37
Ghir_D10	5594538	37
Ghir_D12	2358853	37
Ghir_D12	58198062	37
Ghir_D13	59085616	37
Ghir_A01	20623424	36
Ghir_A01	113052400	36
Ghir_A03	93282127	36
Ghir_A04	84061840	36
Ghir_A05	17914554	36
Ghir_A05	20384983	36
Ghir_A05	38575232	36
Ghir_A07	2166709	36
Ghir_A07	5359039	36
Ghir_A08	91003459	36
Ghir_A09	6489860	36
Ghir_A09	45730606	36
Ghir_A09	77787216	36
Ghir_A11	2591209	36
Ghir_A11	8391624	36
Ghir_A11	20311097	36
Ghir_A11	22310107	36
Ghir_A12	78722380	36
Ghir_A12	86198763	36
Ghir_A12	103944856	36
Ghir_A12	106366902	36
Ghir_A13	575786	36
Ghir_D03	6461519	36
Ghir_D04	2966392	36
Ghir_D04	6408269	36
Ghir_D04	48552732	36
Ghir_D04	55998482	36
Ghir_D05	55665607	36
Ghir_D05	61219679	36
Ghir_D08	53473890	36
Ghir_D08	67103903	36
Ghir_D09	2803738	36
Ghir_D09	8178725	36
Ghir_D09	11423500	36
Ghir_D09	34642575	36
Ghir_D09	51274333	36
Ghir_D10	17633185	36
Ghir_D10	67128527	36
Ghir_D11	21703327	36
Ghir_D11	48384470	36
Ghir_D12	58260646	36
Ghir_D13	2605475	36
Ghir_A01	5915958	35
Ghir_A01	108743168	35
Ghir_A02	103461099	35
Ghir_A03	2527336	35
Ghir_A03	106682281	35
Ghir_A05	5296434	35
Ghir_A05	9596076	35
Ghir_A05	26957147	35
Ghir_A07	12736464	35
Ghir_A07	32687306	35
Ghir_A07	95468065	35
Ghir_A09	9474757	35
Ghir_A09	60261350	35
Ghir_A09	72487601	35
Ghir_A10	113807372	35
Ghir_A11	2694131	35
Ghir_A11	12273690	35
Ghir_A11	12445450	35
Ghir_A11	13114719	35
Ghir_D01	7651132	35
Ghir_D01	12437287	35
Ghir_D02	66550363	35
Ghir_D02	68331595	35
Ghir_D04	3074214	35
Ghir_D05	21462559	35
Ghir_D05	61250358	35
Ghir_D06	513239	35
Ghir_D06	19090400	35
Ghir_D06	66229243	35
Ghir_D08	54243817	35
Ghir_D08	66511357	35
Ghir_D10	61562175	35
Ghir_D10	62105745	35
Ghir_D11	23536089	35
Ghir_D11	29375172	35
Ghir_D12	55226036	35
Ghir_A01	5958476	34
Ghir_A02	9005526	34
Ghir_A02	107084862	34
Ghir_A04	5118921	34
Ghir_A05	2048880	34
Ghir_A05	7051474	34
Ghir_A05	12379234	34
Ghir_A05	13260055	34
Ghir_A05	108028503	34
Ghir_A06	9959178	34
Ghir_A07	20056533	34
Ghir_A07	95423274	34
Ghir_A08	101102397	34
Ghir_A08	116208898	34
Ghir_A09	8353922	34
Ghir_A09	71672504	34
Ghir_A09	73075576	34
Ghir_A10	4810472	34
Ghir_A10	7170076	34
Ghir_A10	108223576	34
Ghir_A11	4687846	34
Ghir_A11	10882978	34
Ghir_A11	26627117	34
Ghir_A11	60963774	34
Ghir_A11	117841685	34
Ghir_A12	2746296	34
Ghir_A12	84350967	34
Ghir_A13	1775051	34
Ghir_A13	104774534	34
Ghir_D02	12984302	34
Ghir_D03	2389538	34
Ghir_D03	2820423	34
Ghir_D03	51851994	34
Ghir_D04	830688	34
Ghir_D04	53840004	34
Ghir_D05	18037306	34
Ghir_D06	6017310	34
Ghir_D07	57670396	34
Ghir_D08	814470	34
Ghir_D08	50242697	34
Ghir_D09	6875253	34
Ghir_D09	11512870	34
Ghir_D09	34116500	34
Ghir_D09	37558171	34
Ghir_D09	50245384	34
Ghir_D09	50447448	34
Ghir_D10	61549774	34
Ghir_D11	12387068	34
Ghir_D11	65048455	34
Ghir_D12	44160695	34
Ghir_D12	46276949	34
Ghir_D12	58736760	34
Ghir_D12	59993813	34
Ghir_D13	57554	34
Ghir_D13	2242981	34
Ghir_D13	61387153	34
Ghir_D13	61522473	34
Ghir_A02	10596550	33
Ghir_A03	7291673	33
Ghir_A03	75038324	33
Ghir_A03	109526158	33
Ghir_A04	832238	33
Ghir_A04	4761327	33
Ghir_A04	74182942	33
Ghir_A04	84272166	33
Ghir_A05	1613241	33
Ghir_A05	6646847	33
Ghir_A05	39986727	33
Ghir_A06	118442953	33
Ghir_A06	122811803	33
Ghir_A07	24084212	33
Ghir_A09	9651058	33
Ghir_A09	65598192	33
Ghir_A10	759080	33
Ghir_A10	4860288	33
Ghir_A10	16203314	33
Ghir_A11	4005065	33
Ghir_A11	112199665	33
Ghir_A12	77746532	33
Ghir_A12	78614814	33
Ghir_A12	84937493	33
Ghir_A12	106205849	33
Ghir_D01	15719281	33
Ghir_D01	61903383	33
Ghir_D01	62024494	33
Ghir_D02	67110916	33
Ghir_D03	2606877	33
Ghir_D03	2720175	33
Ghir_D03	45889017	33
Ghir_D04	10883894	33
Ghir_D05	11943207	33
Ghir_D05	14599677	33
Ghir_D06	49625779	33
Ghir_D06	66550597	33
Ghir_D07	6752369	33
Ghir_D07	53789503	33
Ghir_D08	66361435	33
Ghir_D08	67918664	33
Ghir_D09	34414939	33
Ghir_D09	43768357	33
Ghir_D09	52359073	33
Ghir_D10	50970717	33
Ghir_D10	67042778	33
Ghir_D11	65207492	33
Ghir_D12	43067006	33
Ghir_D13	2423958	33
Ghir_D13	62800371	33
Ghir_A01	1403964	32
Ghir_A01	11676271	32
Ghir_A01	111411963	32
Ghir_A03	256316	32
Ghir_A03	6475602	32
Ghir_A03	109556112	32
Ghir_A04	3966415	32
Ghir_A04	80240654	32
Ghir_A04	83450890	32
Ghir_A05	722295	32
Ghir_A05	791139	32
Ghir_A05	17742386	32
Ghir_A05	26158360	32
Ghir_A05	108533522	32
Ghir_A07	5798498	32
Ghir_A07	6265535	32
Ghir_A07	26349740	32
Ghir_A07	27872364	32
Ghir_A07	95635855	32
Ghir_A08	114514727	32
Ghir_A09	2918813	32
Ghir_A09	57900420	32
Ghir_A10	2767156	32
Ghir_A10	16364822	32
Ghir_A10	112488848	32
Ghir_A11	1421649	32
Ghir_A11	9141024	32
Ghir_A11	12246927	32
Ghir_A11	13359323	32
Ghir_A12	686816	32
Ghir_A12	2498175	32
Ghir_A12	82408300	32
Ghir_A12	83583290	32
Ghir_A12	85101531	32
Ghir_A13	2263910	32
Ghir_D01	2438396	32
Ghir_D02	65411088	32
Ghir_D03	1806237	32
Ghir_D03	4217699	32
Ghir_D03	4835307	32
Ghir_D04	11512575	32
Ghir_D04	53848454	32
Ghir_D05	55433009	32
Ghir_D06	3180319	32
Ghir_D06	3390923	32
Ghir_D06	57923165	32
Ghir_D06	60519832	32
Ghir_D06	61230228	32
Ghir_D07	5031243	32
Ghir_D08	5921567	32
Ghir_D08	56091029	32
Ghir_D08	66465098	32
Ghir_D08	67574660	32
Ghir_D09	8473649	32
Ghir_D09	23881260	32
Ghir_D09	39340000	32
Ghir_D09	48021770	32
Ghir_D09	48696707	32
Ghir_D09	51825249	32
Ghir_D10	1192798	32
Ghir_D10	13111119	32
Ghir_D11	2809043	32
Ghir_D11	4706407	32
Ghir_D11	5357291	32
Ghir_D11	19127192	32
Ghir_D11	53013502	32
Ghir_D11	61291013	32
Ghir_D11	68623893	32
Ghir_D12	6249610	32
Ghir_D12	9436665	32
Ghir_D13	58915378	32
Ghir_A01	12172928	31
Ghir_A01	43007973	31
Ghir_A02	6173464	31
Ghir_A03	3882197	31
Ghir_A03	7501461	31
Ghir_A03	93160997	31
Ghir_A03	111364231	31
Ghir_A03	111458493	31
Ghir_A04	82251413	31
Ghir_A05	2103159	31
Ghir_A05	7170581	31
Ghir_A05	8733294	31
Ghir_A05	100092497	31
Ghir_A06	1709222	31
Ghir_A07	5645400	31
Ghir_A07	16787967	31
Ghir_A07	17438754	31
Ghir_A07	22313344	31
Ghir_A07	29365051	31
Ghir_A07	33813782	31
Ghir_A07	92578614	31
Ghir_A07	94914964	31
Ghir_A08	1119139	31
Ghir_A09	7575900	31
Ghir_A09	57774263	31
Ghir_A09	58755562	31
Ghir_A09	81740587	31
Ghir_A10	1302750	31
Ghir_A10	4947708	31
Ghir_A10	108187642	31
Ghir_A11	7995139	31
Ghir_A11	11077649	31
Ghir_A11	20139391	31
Ghir_A11	21163093	31
Ghir_A11	23069525	31
Ghir_A11	112037198	31
Ghir_A11	113086602	31
Ghir_A11	113378902	31
Ghir_A11	114041009	31
Ghir_A12	6245222	31
Ghir_A12	105086691	31
Ghir_A13	2140751	31
Ghir_D01	310625	31
Ghir_D01	1564604	31
Ghir_D01	10006227	31
Ghir_D01	58951408	31
Ghir_D01	61277714	31
Ghir_D02	7269184	31
Ghir_D02	13299517	31
Ghir_D02	67810331	31
Ghir_D02	67934234	31
Ghir_D03	1307659	31
Ghir_D03	2425714	31
Ghir_D04	2808915	31
Ghir_D04	4515507	31
Ghir_D04	53164548	31
Ghir_D05	21960481	31
Ghir_D07	57046245	31
Ghir_D09	24189057	31
Ghir_D09	31518974	31
Ghir_D09	40296228	31
Ghir_D09	41829647	31
Ghir_D10	44886644	31
Ghir_D10	47854690	31
Ghir_D11	4627640	31
Ghir_D11	10035514	31
Ghir_D11	15572796	31
Ghir_D11	15915205	31
Ghir_D11	19739986	31
Ghir_D11	22378401	31
Ghir_D11	24036224	31
Ghir_D11	31026452	31
Ghir_D11	34971397	31
Ghir_D12	3066432	31
Ghir_D12	49771760	31
Ghir_D12	50015354	31
Ghir_D13	7746788	31
Ghir_A01	1464020	30
Ghir_A01	44543093	30
Ghir_A01	110733407	30
Ghir_A02	101700302	30
Ghir_A02	106811912	30
Ghir_A02	107275063	30
Ghir_A03	4241147	30
Ghir_A03	4695948	30
Ghir_A03	104696305	30
Ghir_A04	8180636	30
Ghir_A04	72842594	30
Ghir_A04	83556641	30
Ghir_A05	1199252	30
Ghir_A05	8807445	30
Ghir_A05	13213401	30
Ghir_A05	29255548	30
Ghir_A05	108040356	30
Ghir_A06	3744143	30
Ghir_A06	6632734	30
Ghir_A06	35720822	30
Ghir_A06	36437768	30
Ghir_A06	119703627	30
Ghir_A07	3258390	30
Ghir_A07	6656870	30
Ghir_A07	29137382	30
Ghir_A08	115899075	30
Ghir_A08	117652823	30
Ghir_A09	8186949	30
Ghir_A09	46163290	30
Ghir_A09	71745120	30
Ghir_A09	72834081	30
Ghir_A09	80492694	30
Ghir_A10	78859703	30
Ghir_A10	111726421	30
Ghir_A10	114259960	30
Ghir_A11	8955498	30
Ghir_A11	9608543	30
Ghir_A11	11073410	30
Ghir_A11	20657889	30
Ghir_A11	25669637	30
Ghir_A12	1222871	30
Ghir_A13	3617437	30
Ghir_A13	104411226	30
Ghir_D01	52180377	30
Ghir_D02	68311927	30
Ghir_D03	523782	30
Ghir_D03	4470460	30
Ghir_D03	4986011	30
Ghir_D04	5868014	30
Ghir_D04	56028747	30
Ghir_D05	6857787	30
Ghir_D05	18477834	30
Ghir_D05	19958212	30
Ghir_D05	31505576	30
Ghir_D05	31540022	30
Ghir_D05	59702865	30
Ghir_D05	59734974	30
Ghir_D06	2272382	30
Ghir_D07	3938966	30
Ghir_D07	3992718	30
Ghir_D07	6586508	30
Ghir_D07	20212450	30
Ghir_D07	23010158	30
Ghir_D07	28605211	30
Ghir_D08	1168650	30
Ghir_D08	43454753	30
Ghir_D08	50385461	30
Ghir_D08	67509719	30
Ghir_D08	67659658	30
Ghir_D09	11391228	30
Ghir_D09	50802008	30
Ghir_D09	51629416	30
Ghir_D10	50326669	30
Ghir_D10	55785672	30
Ghir_D11	10087902	30
Ghir_D11	10551266	30
Ghir_D11	22022312	30
Ghir_D11	27868931	30
Ghir_D12	6621234	30
Ghir_D12	50346843	30
Ghir_D12	60552130	30
Ghir_D13	61014361	30
Ghir_A01	2889478	29
Ghir_A01	6525616	29
Ghir_A01	7192819	29
Ghir_A01	11916006	29
Ghir_A01	11919229	29
Ghir_A01	116732469	29
Ghir_A02	10701915	29
Ghir_A02	107360217	29
Ghir_A03	7409395	29
Ghir_A03	108293460	29
Ghir_A04	80135805	29
Ghir_A04	83868968	29
Ghir_A05	1991192	29
Ghir_A05	6578838	29
Ghir_A05	7527444	29
Ghir_A05	9607337	29
Ghir_A05	12484120	29
Ghir_A05	101409773	29
Ghir_A05	106249696	29
Ghir_A06	31695043	29
Ghir_A06	114319131	29
Ghir_A06	121567107	29
Ghir_A06	122783290	29
Ghir_A07	20749311	29
Ghir_A07	26919292	29
Ghir_A07	94472739	29
Ghir_A08	115648019	29
Ghir_A08	116249952	29
Ghir_A08	121082779	29
Ghir_A08	121974774	29
Ghir_A09	6408304	29
Ghir_A09	63716346	29
Ghir_A09	67758891	29
Ghir_A09	69614987	29
Ghir_A10	3772754	29
Ghir_A10	4928172	29
Ghir_A10	85707464	29
Ghir_A11	893631	29
Ghir_A11	1353608	29
Ghir_A11	3528031	29
Ghir_A11	13144442	29
Ghir_A12	1171199	29
Ghir_A12	82487429	29
Ghir_A12	100420816	29
Ghir_A13	102632470	29
Ghir_D01	1720383	29
Ghir_D01	61255680	29
Ghir_D02	6287857	29
Ghir_D02	8581775	29
Ghir_D03	468027	29
Ghir_D03	5522074	29
Ghir_D04	3025998	29
Ghir_D04	3662166	29
Ghir_D04	55106074	29
Ghir_D05	4623653	29
Ghir_D05	8209976	29
Ghir_D05	13193420	29
Ghir_D05	19369060	29
Ghir_D05	31604158	29
Ghir_D05	61035129	29
Ghir_D06	3687088	29
Ghir_D06	17946589	29
Ghir_D06	19355808	29
Ghir_D06	64241483	29
Ghir_D06	64512962	29
Ghir_D06	65909366	29
Ghir_D07	903208	29
Ghir_D07	6444786	29
Ghir_D07	18943108	29
Ghir_D07	54478139	29
Ghir_D08	61538981	29
Ghir_D08	61637885	29
Ghir_D08	67009340	29
Ghir_D08	68113510	29
Ghir_D09	1444506	29
Ghir_D09	11053295	29
Ghir_D09	45969882	29
Ghir_D09	48515219	29
Ghir_D10	8239432	29
Ghir_D10	24103286	29
Ghir_D10	64930915	29
Ghir_D11	4988675	29
Ghir_D11	6496360	29
Ghir_D11	7126542	29
Ghir_D11	7770566	29
Ghir_D11	12108844	29
Ghir_D11	17398578	29
Ghir_D11	63725980	29
Ghir_D12	58801816	29
Ghir_D13	7119733	29
Ghir_D13	7602049	29
Ghir_A01	6467797	28
Ghir_A01	8596286	28
Ghir_A02	1781103	28
Ghir_A02	5422185	28
Ghir_A02	6714949	28
Ghir_A02	107353507	28
Ghir_A03	16783992	28
Ghir_A03	93093173	28
Ghir_A03	95457803	28
Ghir_A03	102860753	28
Ghir_A04	1058826	28
Ghir_A04	72248511	28
Ghir_A04	82256627	28
Ghir_A05	9496310	28
Ghir_A05	10562377	28
Ghir_A05	12516315	28
Ghir_A05	13026954	28
Ghir_A05	13183469	28
Ghir_A05	19261876	28
Ghir_A05	32448089	28
Ghir_A05	37067848	28
Ghir_A06	1574500	28
Ghir_A06	114479665	28
Ghir_A07	2120045	28
Ghir_A07	3701518	28
Ghir_A07	5528075	28
Ghir_A07	7131760	28
Ghir_A08	89662450	28
Ghir_A09	70017427	28
Ghir_A10	2766430	28
Ghir_A10	20833125	28
Ghir_A10	104973833	28
Ghir_A11	3101063	28
Ghir_A11	92807455	28
Ghir_A12	1123816	28
Ghir_A12	106004687	28
Ghir_A13	4207553	28
Ghir_A13	104487027	28
Ghir_A13	104599855	28
Ghir_D02	10817241	28
Ghir_D02	57593146	28
Ghir_D02	67304239	28
Ghir_D03	457344	28
Ghir_D03	6389349	28
Ghir_D04	4619537	28
Ghir_D04	6325891	28
Ghir_D04	9699512	28
Ghir_D04	50546753	28
Ghir_D04	56163586	28
Ghir_D05	3524087	28
Ghir_D05	7906810	28
Ghir_D05	10482299	28
Ghir_D05	11566818	28
Ghir_D05	53648617	28
Ghir_D05	57518018	28
Ghir_D05	59977927	28
Ghir_D06	2344834	28
Ghir_D06	3245798	28
Ghir_D06	19189787	28
Ghir_D06	56662557	28
Ghir_D06	64073762	28
Ghir_D06	64180448	28
Ghir_D08	50975501	28
Ghir_D09	6986831	28
Ghir_D09	8351766	28
Ghir_D09	41271471	28
Ghir_D09	48346247	28
Ghir_D09	48709076	28
Ghir_D10	4511207	28
Ghir_D10	65190230	28
Ghir_D11	5162864	28
Ghir_D12	1193614	28
Ghir_D12	49902536	28
Ghir_D13	61032405	28
Ghir_A01	1546438	27
Ghir_A01	42996176	27
Ghir_A02	978984	27
Ghir_A02	106982957	27
Ghir_A03	4280478	27
Ghir_A03	102862590	27
Ghir_A04	8239243	27
Ghir_A04	74589039	27
Ghir_A04	79999007	27
Ghir_A04	82326338	27
Ghir_A04	82817435	27
Ghir_A04	84083500	27
Ghir_A04	84148735	27
Ghir_A04	84607939	27
Ghir_A05	20311298	27
Ghir_A05	25254585	27
Ghir_A05	95843773	27
Ghir_A06	1020039	27
Ghir_A06	5653764	27
Ghir_A06	115810026	27
Ghir_A06	117083554	27
Ghir_A07	2180297	27
Ghir_A07	3360282	27
Ghir_A07	6035685	27
Ghir_A07	8983302	27
Ghir_A08	113281081	27
Ghir_A08	121813972	27
Ghir_A09	53054779	27
Ghir_A09	60544054	27
Ghir_A09	65037656	27
Ghir_A09	76249919	27
Ghir_A09	81817057	27
Ghir_A10	11992008	27
Ghir_A10	101641189	27
Ghir_A11	7025942	27
Ghir_A11	9623809	27
Ghir_A11	12791855	27
Ghir_A11	100261400	27
Ghir_A11	113823052	27
Ghir_A12	1951298	27
Ghir_A12	80191024	27
Ghir_A13	5295462	27
Ghir_D01	1724859	27
Ghir_D01	2999836	27
Ghir_D01	6129680	27
Ghir_D02	10828897	27
Ghir_D02	65305354	27
Ghir_D02	68333670	27
Ghir_D03	665422	27
Ghir_D03	2865783	27
Ghir_D04	4464027	27
Ghir_D04	10838240	27
Ghir_D05	6782929	27
Ghir_D05	17693379	27
Ghir_D05	59667895	27
Ghir_D05	59670597	27
Ghir_D05	61361537	27
Ghir_D06	11408529	27
Ghir_D06	18269189	27
Ghir_D06	59970892	27
Ghir_D06	64382267	27
Ghir_D07	8327410	27
Ghir_D07	54029021	27
Ghir_D08	1004079	27
Ghir_D08	52684730	27
Ghir_D08	62972114	27
Ghir_D08	67789295	27
Ghir_D09	2322293	27
Ghir_D09	45997471	27
Ghir_D10	1236235	27
Ghir_D10	8252677	27
Ghir_D10	14039245	27
Ghir_D10	50739342	27
Ghir_D10	57918647	27
Ghir_D11	19573561	27
Ghir_D11	27671555	27
Ghir_D12	3567815	27
Ghir_D12	3632908	27
Ghir_D13	164372	27
Ghir_D13	3280484	27
Ghir_D13	4666122	27
Ghir_A01	2074876	26
Ghir_A01	12073505	26
Ghir_A01	13314725	26
Ghir_A01	105724096	26
Ghir_A02	7457218	26
Ghir_A02	42925683	26
Ghir_A02	107437230	26
Ghir_A03	3907242	26
Ghir_A03	6713277	26
Ghir_A03	107327837	26
Ghir_A03	111633018	26
Ghir_A04	72549093	26
Ghir_A04	72788839	26
Ghir_A04	80104603	26
Ghir_A04	84095209	26
Ghir_A05	10523840	26
Ghir_A05	32479757	26
Ghir_A05	100289947	26
Ghir_A05	104866714	26
Ghir_A05	106090587	26
Ghir_A05	106170669	26
Ghir_A06	112799524	26
Ghir_A06	121475303	26
Ghir_A07	2802571	26
Ghir_A07	5529557	26
Ghir_A07	18094389	26
Ghir_A07	24006186	26
Ghir_A07	92455514	26
Ghir_A07	94466585	26
Ghir_A07	95727157	26
Ghir_A08	6220092	26
Ghir_A08	114175756	26
Ghir_A09	62375572	26
Ghir_A10	6155061	26
Ghir_A10	105001809	26
Ghir_A11	1227413	26
Ghir_A11	9992990	26
Ghir_A11	24115454	26
Ghir_A11	60802504	26
Ghir_A12	84775596	26
Ghir_A12	101431818	26
Ghir_D02	2748974	26
Ghir_D02	64559613	26
Ghir_D02	65482828	26
Ghir_D03	607397	26
Ghir_D03	1224061	26
Ghir_D03	2500750	26
Ghir_D03	33485826	26
Ghir_D03	33794296	26
Ghir_D03	36545407	26
Ghir_D03	42067453	26
Ghir_D03	42259596	26
Ghir_D04	2506788	26
Ghir_D04	4450259	26
Ghir_D04	44518061	26
Ghir_D04	52803086	26
Ghir_D05	605421	26
Ghir_D05	10503168	26
Ghir_D05	15090238	26
Ghir_D06	444879	26
Ghir_D06	4077442	26
Ghir_D06	17886002	26
Ghir_D06	63253959	26
Ghir_D06	63267841	26
Ghir_D06	65988447	26
Ghir_D07	1685272	26
Ghir_D07	6405226	26
Ghir_D07	47977865	26
Ghir_D08	1808360	26
Ghir_D08	4165068	26
Ghir_D08	4226329	26
Ghir_D08	5748302	26
Ghir_D08	64404697	26
Ghir_D08	65713967	26
Ghir_D08	65924419	26
Ghir_D09	3527787	26
Ghir_D09	47952082	26
Ghir_D09	51080442	26
Ghir_D10	3243635	26
Ghir_D10	48434491	26
Ghir_D11	6149296	26
Ghir_D11	14127531	26
Ghir_D11	18977224	26
Ghir_D11	19464612	26
Ghir_D11	62460819	26
Ghir_D12	42206527	26
Ghir_D12	54031700	26
Ghir_D13	2551902	26
Ghir_D13	2553944	26
Ghir_D13	7477801	26
Ghir_A01	368202	25
Ghir_A01	1528101	25
Ghir_A01	42883092	25
Ghir_A02	1238703	25
Ghir_A02	6936185	25
Ghir_A02	106404438	25
Ghir_A02	106892092	25
Ghir_A03	109361860	25
Ghir_A04	3851968	25
Ghir_A04	4482651	25
Ghir_A04	79389576	25
Ghir_A05	5796106	25
Ghir_A05	9197225	25
Ghir_A05	11996256	25
Ghir_A05	13468307	25
Ghir_A05	15550958	25
Ghir_A05	16054236	25
Ghir_A05	37940352	25
Ghir_A05	38064216	25
Ghir_A05	100392229	25
Ghir_A05	103121038	25
Ghir_A06	422714	25
Ghir_A06	117154519	25
Ghir_A06	117458418	25
Ghir_A06	121100821	25
Ghir_A07	2073218	25
Ghir_A07	28034712	25
Ghir_A07	93301692	25
Ghir_A07	94342620	25
Ghir_A08	119115180	25
Ghir_A09	1678509	25
Ghir_A09	62757969	25
Ghir_A09	73108646	25
Ghir_A09	77001252	25
Ghir_A09	80658601	25
Ghir_A09	80979791	25
Ghir_A10	11639847	25
Ghir_A10	73634007	25
Ghir_A10	89727131	25
Ghir_A10	107119103	25
Ghir_A11	8179683	25
Ghir_A11	10904771	25
Ghir_A11	21206771	25
Ghir_A11	23024884	25
Ghir_A11	24762022	25
Ghir_A11	90235721	25
Ghir_A11	116592840	25
Ghir_A11	120575217	25
Ghir_A12	718036	25
Ghir_A12	1354942	25
Ghir_A12	2633310	25
Ghir_A13	89420564	25
Ghir_A13	97258638	25
Ghir_A13	102504245	25
Ghir_D01	5504417	25
Ghir_D01	11325320	25
Ghir_D02	5110095	25
Ghir_D02	62911590	25
Ghir_D02	63033980	25
Ghir_D02	64493633	25
Ghir_D03	371791	25
Ghir_D03	3659142	25
Ghir_D03	4013600	25
Ghir_D03	51900888	25
Ghir_D04	1081552	25
Ghir_D04	4625081	25
Ghir_D04	6902251	25
Ghir_D04	40491384	25
Ghir_D04	50897236	25
Ghir_D04	52757636	25
Ghir_D05	1607128	25
Ghir_D05	3153868	25
Ghir_D05	4769374	25
Ghir_D05	5060018	25
Ghir_D05	5868972	25
Ghir_D05	17368719	25
Ghir_D05	61304502	25
Ghir_D06	2705732	25
Ghir_D06	3499117	25
Ghir_D06	18152360	25
Ghir_D06	65653618	25
Ghir_D07	5066611	25
Ghir_D08	52795793	25
Ghir_D08	53793293	25
Ghir_D08	56523348	25
Ghir_D08	67596385	25
Ghir_D09	32536328	25
Ghir_D09	33269515	25
Ghir_D09	33373466	25
Ghir_D09	38788273	25
Ghir_D09	47830762	25
Ghir_D09	51406710	25
Ghir_D09	52037861	25
Ghir_D10	385338	25
Ghir_D10	4459344	25
Ghir_D10	5840429	25
Ghir_D10	8289041	25
Ghir_D10	57428176	25
Ghir_D10	63989322	25
Ghir_D11	23009382	25
Ghir_D11	34330057	25
Ghir_D11	62312042	25
Ghir_D12	2809855	25
Ghir_D12	39514293	25
Ghir_D12	40060473	25
Ghir_D12	51580445	25
Ghir_D13	56682786	25
Ghir_D13	57601175	25
Ghir_A01	395861	24
Ghir_A01	16591196	24
Ghir_A01	16897034	24
Ghir_A01	32670877	24
Ghir_A01	105919297	24
Ghir_A01	112863285	24
Ghir_A01	112958366	24
Ghir_A02	1132355	24
Ghir_A02	1204638	24
Ghir_A02	3619318	24
Ghir_A02	98682736	24
Ghir_A02	102714506	24
Ghir_A03	3064148	24
Ghir_A03	7637306	24
Ghir_A03	14529604	24
Ghir_A03	109815293	24
Ghir_A03	109957118	24
Ghir_A03	110719373	24
Ghir_A03	112492829	24
Ghir_A04	3382805	24
Ghir_A04	5132855	24
Ghir_A05	5281728	24
Ghir_A05	8284980	24
Ghir_A05	13064274	24
Ghir_A05	16001804	24
Ghir_A05	16589207	24
Ghir_A05	21389763	24
Ghir_A05	25338522	24
Ghir_A05	38214049	24
Ghir_A05	97159297	24
Ghir_A05	101995174	24
Ghir_A05	105679980	24
Ghir_A06	105594	24
Ghir_A06	2859401	24
Ghir_A06	4356258	24
Ghir_A06	10179279	24
Ghir_A06	113633666	24
Ghir_A06	114954126	24
Ghir_A07	240733	24
Ghir_A07	5748481	24
Ghir_A07	18339984	24
Ghir_A07	26600019	24
Ghir_A07	95823725	24
Ghir_A08	1445513	24
Ghir_A08	120694210	24
Ghir_A08	121066027	24
Ghir_A09	60184553	24
Ghir_A09	68341938	24
Ghir_A09	74603524	24
Ghir_A09	78179224	24
Ghir_A10	2146111	24
Ghir_A10	77291782	24
Ghir_A10	98002816	24
Ghir_A10	98507195	24
Ghir_A10	99168858	24
Ghir_A10	111627413	24
Ghir_A11	3686544	24
Ghir_A11	23176413	24
Ghir_A11	32138875	24
Ghir_A11	109260530	24
Ghir_A11	116684699	24
Ghir_A11	120487035	24
Ghir_A12	78819940	24
Ghir_A12	85875507	24
Ghir_A12	97420292	24
Ghir_A12	105485510	24
Ghir_A13	1062279	24
Ghir_A13	103915812	24
Ghir_D01	213689	24
Ghir_D01	896084	24
Ghir_D01	2264214	24
Ghir_D01	2337473	24
Ghir_D03	2564092	24
Ghir_D03	2696168	24
Ghir_D03	3965203	24
Ghir_D03	35492969	24
Ghir_D03	43945286	24
Ghir_D03	46922292	24
Ghir_D04	4540570	24
Ghir_D04	9321752	24
Ghir_D04	10631870	24
Ghir_D04	11375551	24
Ghir_D04	47550059	24
Ghir_D05	870123	24
Ghir_D05	1882586	24
Ghir_D05	3326348	24
Ghir_D05	4170990	24
Ghir_D05	11995786	24
Ghir_D05	58745343	24
Ghir_D06	7048358	24
Ghir_D06	62278905	24
Ghir_D06	66527167	24
Ghir_D07	54147611	24
Ghir_D09	7882319	24
Ghir_D09	33245502	24
Ghir_D09	33944715	24
Ghir_D09	34600710	24
Ghir_D09	47805938	24
Ghir_D10	1297840	24
Ghir_D10	7416963	24
Ghir_D10	14649799	24
Ghir_D10	49496430	24
Ghir_D10	58396700	24
Ghir_D11	19653093	24
Ghir_D11	60346856	24
Ghir_D11	62336643	24
Ghir_D11	64576746	24
Ghir_D12	2254690	24
Ghir_D12	2311109	24
Ghir_D12	5566657	24
Ghir_D12	49947748	24
Ghir_D13	4750007	24
Ghir_D13	56682666	24
Ghir_D13	60720653	24
Ghir_D13	60841587	24
Ghir_A01	205983	23
Ghir_A01	412143	23
Ghir_A01	7067840	23
Ghir_A01	32721827	23
Ghir_A02	998096	23
Ghir_A02	10868664	23
Ghir_A02	97858784	23
Ghir_A02	101187267	23
Ghir_A02	105304435	23
Ghir_A03	71707391	23
Ghir_A03	104650993	23
Ghir_A03	104745917	23
Ghir_A04	3211990	23
Ghir_A04	72096690	23
Ghir_A04	81826519	23
Ghir_A05	1867055	23
Ghir_A05	1885760	23
Ghir_A05	21288328	23
Ghir_A05	32533255	23
Ghir_A05	37121821	23
Ghir_A05	40152373	23
Ghir_A05	103111927	23
Ghir_A06	2839978	23
Ghir_A06	2878230	23
Ghir_A06	31872921	23
Ghir_A06	122130141	23
Ghir_A07	2628513	23
Ghir_A07	16567606	23
Ghir_A07	21109021	23
Ghir_A07	30263633	23
Ghir_A07	96566170	23
Ghir_A08	91176187	23
Ghir_A08	113658380	23
Ghir_A09	2804307	23
Ghir_A09	9510148	23
Ghir_A10	3590344	23
Ghir_A10	4011849	23
Ghir_A10	107876189	23
Ghir_A11	561889	23
Ghir_A11	1381679	23
Ghir_A11	3658753	23
Ghir_A11	6926942	23
Ghir_A11	7728252	23
Ghir_A11	21431357	23
Ghir_A11	23264910	23
Ghir_A11	31356610	23
Ghir_A11	113848882	23
Ghir_A11	117278694	23
Ghir_A11	119937771	23
Ghir_A12	14099785	23
Ghir_A12	86004768	23
Ghir_A13	1649020	23
Ghir_A13	1735507	23
Ghir_A13	4603494	23
Ghir_A13	12580378	23
Ghir_A13	102736994	23
Ghir_D01	318104	23
Ghir_D01	2315164	23
Ghir_D01	61235275	23
Ghir_D02	43826892	23
Ghir_D02	67320992	23
Ghir_D03	2651074	23
Ghir_D03	46000856	23
Ghir_D03	46426227	23
Ghir_D04	3436597	23
[truncated: 44,206 more rows]
