# Supplementary material for: Genomic interrogation of a MAGIC population highlights genetic factors controlling fiber quality traits in cotton
Source: Commun Biol. 2022 Jan 17;5:60. doi: 10.1038/s42003-022-03022-7 (PMC8764025; doi:10.1038/s42003-022-03022-7)
Supplement: Supplementary file 9 — Supplementary Data 6 [file 42003_2022_3022_MOESM9_ESM.xlsx]

## Sheet: Supplementary Data 6
Summary of QTL via sGWAS
trait	chr	start	end	length	peak snp	p	addtive_effect	normalized_addtive_effect*	PVE	gene	count	reference
FE	Ghir_A01	112887334	113637334	750000	Ghir_A01_113262334	5.78624e-07	0.230897	0.368642	0.0466463	Ghir_A01G019030,Ghir_A01G019040,Ghir_A01G019060,Ghir_A01G019090,Ghir_A01G019100,Ghir_A01G019120,Ghir_A01G019130,Ghir_A01G019140,Ghir_A01G019170,Ghir_A01G019180,Ghir_A01G019220,Ghir_A01G019230,Ghir_A01G019240,Ghir_A01G019260,Ghir_A01G019270,Ghir_A01G019280,Ghir_A01G019290,Ghir_A01G019300,Ghir_A01G019320,Ghir_A01G019340,Ghir_A01G019350,Ghir_A01G019360,Ghir_A01G019370,Ghir_A01G019380,Ghir_A01G019390…	41
FE	Ghir_A08	51455793	52209593	753800	Ghir_A08_51834593	1.44407e-12	0.270476	0.435626	0.0994677	.	0
FE	Ghir_A09	23774038	24524634	750596	Ghir_A09_24149634	2.32475e-11	0.257713	0.411045	0.0812647	Ghir_A09G004550,Ghir_A09G004560,Ghir_A09G004570,Ghir_A09G004590,Ghir_A09G004600,Ghir_A09G004580	6
FE	Ghir_D01	59241752	60311553	1069801	Ghir_D01_59637030	1.30851e-12	0.204932	0.325798	0.091851	Ghir_D01G020530,Ghir_D01G020540,Ghir_D01G020550,Ghir_D01G020560,Ghir_D01G020570,Ghir_D01G020590,Ghir_D01G020600,Ghir_D01G020610,Ghir_D01G020620,Ghir_D01G020630,Ghir_D01G020640,Ghir_D01G020650,Ghir_D01G020680,Ghir_D01G020690,Ghir_D01G020700,Ghir_D01G020730,Ghir_D01G020740,Ghir_D01G020750,Ghir_D01G020770,Ghir_D01G020780,Ghir_D01G020790,Ghir_D01G020810,Ghir_D01G020820,Ghir_D01G020830,Ghir_D01G020850…	65	Thyssen et al. (2019)
FE	Ghir_D02	809581	1930707	1121126	Ghir_D02_1536969	6.18558e-08	0.230071	0.379849	0.0595959	Ghir_D02G001020,Ghir_D02G001030,Ghir_D02G001040,Ghir_D02G001050,Ghir_D02G001060,Ghir_D02G001070,Ghir_D02G001080,Ghir_D02G001090,Ghir_D02G001100,Ghir_D02G001110,Ghir_D02G001120,Ghir_D02G001130,Ghir_D02G001150,Ghir_D02G001160,Ghir_D02G001180,Ghir_D02G001190,Ghir_D02G001200,Ghir_D02G001220,Ghir_D02G001230,Ghir_D02G001240,Ghir_D02G001250,Ghir_D02G001260,Ghir_D02G001270,Ghir_D02G001280,Ghir_D02G001290…	77
FE	Ghir_D04	51445464	52781915	1336451	Ghir_D04_52037259	0	0.244472	0.391693	0.136308	Ghir_D04G016310,Ghir_D04G016320,Ghir_D04G016340,Ghir_D04G016350,Ghir_D04G016380,Ghir_D04G016390,Ghir_D04G016410,Ghir_D04G016420,Ghir_D04G016430,Ghir_D04G016450,Ghir_D04G016460,Ghir_D04G016470,Ghir_D04G016480,Ghir_D04G016500,Ghir_D04G016520,Ghir_D04G016530,Ghir_D04G016540,Ghir_D04G016550,Ghir_D04G016560,Ghir_D04G016570,Ghir_D04G016580,Ghir_D04G016590,Ghir_D04G016620,Ghir_D04G016630,Ghir_D04G016640…	108	Thyssen et al. (2019)
FE	Ghir_D05	31824704	55406664	23581960	Ghir_D05_37859909	2.91989e-14	0.28563	0.46145	0.111685	Ghir_D05G030260,Ghir_D05G030270,Ghir_D05G030280,Ghir_D05G030290,Ghir_D05G030300,Ghir_D05G030320,Ghir_D05G030330,Ghir_D05G030340,Ghir_D05G030350,Ghir_D05G030370,Ghir_D05G030380,Ghir_D05G030390,Ghir_D05G030400,Ghir_D05G030410,Ghir_D05G030420,Ghir_D05G030430,Ghir_D05G030450,Ghir_D05G030460,Ghir_D05G030470,Ghir_D05G030490,Ghir_D05G030500,Ghir_D05G030510,Ghir_D05G030520,Ghir_D05G030530,Ghir_D05G030550…	525	Thyssen et al. (2019)
FE	Ghir_D06	2471909	3487964	1016055	Ghir_D06_2846909	9.71649e-08	0.158385	0.252875	0.061806	Ghir_D06G002340,Ghir_D06G002350,Ghir_D06G002360,Ghir_D06G002370,Ghir_D06G002380,Ghir_D06G002400,Ghir_D06G002410,Ghir_D06G002420,Ghir_D06G002430,Ghir_D06G002440,Ghir_D06G002450,Ghir_D06G002460,Ghir_D06G002470,Ghir_D06G002480,Ghir_D06G002510,Ghir_D06G002520,Ghir_D06G002530,Ghir_D06G002540,Ghir_D06G002560,Ghir_D06G002570,Ghir_D06G002590,Ghir_D06G002600,Ghir_D06G002610,Ghir_D06G002620,Ghir_D06G002630…	62
FL	Ghir_A07	91107621	91974216	866595	Ghir_A07_91582637	1.69385e-07	0.016003	0.335144	0.0539602	Ghir_A07G020890,Ghir_A07G020900,Ghir_A07G020920,Ghir_A07G020930,Ghir_A07G020940,Ghir_A07G020950,Ghir_A07G020960,Ghir_A07G020970,Ghir_A07G020990,Ghir_A07G021000,Ghir_A07G021010,Ghir_A07G021020,Ghir_A07G021040,Ghir_A07G021050,Ghir_A07G021060,Ghir_A07G021070,Ghir_A07G021080,Ghir_A07G021090,Ghir_A07G021100,Ghir_A07G021110,Ghir_A07G021120,Ghir_A07G021130,Ghir_A07G021140,Ghir_A07G021150,Ghir_A07G021160…	32	Li et al. (2020)
FL	Ghir_A08	115507127	116648148	1141021	Ghir_A08_115882127	3.70813e-07	0.0107666	0.227807	0.05063	Ghir_A08G020270,Ghir_A08G020280,Ghir_A08G020290,Ghir_A08G020300,Ghir_A08G020310,Ghir_A08G020320,Ghir_A08G020330,Ghir_A08G020340,Ghir_A08G020350,Ghir_A08G020360,Ghir_A08G020370,Ghir_A08G020380,Ghir_A08G020390,Ghir_A08G020400,Ghir_A08G020410,Ghir_A08G020420,Ghir_A08G020430,Ghir_A08G020440,Ghir_A08G020450,Ghir_A08G020460,Ghir_A08G020490,Ghir_A08G020510,Ghir_A08G020530,Ghir_A08G020550,Ghir_A08G020560…	75	Ma et al. (2018)
FL	Ghir_A11	3295528	4045528	750000	Ghir_A11_3670528	5.13609e-07	0.0137948	0.289675	0.0480003	Ghir_A11G003900,Ghir_A11G003910,Ghir_A11G003930,Ghir_A11G003940,Ghir_A11G003950,Ghir_A11G003960,Ghir_A11G004000,Ghir_A11G004010,Ghir_A11G004020,Ghir_A11G004030,Ghir_A11G004040,Ghir_A11G004060,Ghir_A11G004070,Ghir_A11G004080,Ghir_A11G004090,Ghir_A11G004100,Ghir_A11G004120,Ghir_A11G004130,Ghir_A11G004140,Ghir_A11G004160,Ghir_A11G004170,Ghir_A11G004180,Ghir_A11G004190,Ghir_A11G004210,Ghir_A11G004220…	87
FL	Ghir_A13	5089025	5926702	837677	Ghir_A13_5542181	1.42092e-07	0.0120556	0.255158	0.0548774	Ghir_A13G004010,Ghir_A13G004020,Ghir_A13G004030,Ghir_A13G004040,Ghir_A13G004050,Ghir_A13G004060,Ghir_A13G004070,Ghir_A13G004080,Ghir_A13G004100,Ghir_A13G004110,Ghir_A13G004120,Ghir_A13G004130,Ghir_A13G004150,Ghir_A13G004160,Ghir_A13G004170,Ghir_A13G004180,Ghir_A13G004200,Ghir_A13G004210,Ghir_A13G004220,Ghir_A13G004240,Ghir_A13G004250,Ghir_A13G004260,Ghir_A13G004270,Ghir_A13G004280,Ghir_A13G004310…	55
FL	Ghir_A13	102121960	102992236	870276	Ghir_A13_102606928	1.38415e-08	0.0190441	0.395248	0.0698855	Ghir_A13G019040,Ghir_A13G019050,Ghir_A13G019080,Ghir_A13G019100,Ghir_A13G019110,Ghir_A13G019130,Ghir_A13G019140,Ghir_A13G019150,Ghir_A13G019160,Ghir_A13G019170,Ghir_A13G019190,Ghir_A13G019200,Ghir_A13G019210,Ghir_A13G019220,Ghir_A13G019230,Ghir_A13G019240,Ghir_A13G019250,Ghir_A13G019260,Ghir_A13G019270,Ghir_A13G019280,Ghir_A13G019300,Ghir_A13G019310,Ghir_A13G019320,Ghir_A13G019330,Ghir_A13G019350…	73	Li et al. (2020)
FL	Ghir_D03	14760263	15743368	983105	Ghir_D03_14760263	2.42876e-07	0.0172029	0.359953	0.0479003	Ghir_D03G006360,Ghir_D03G006370,Ghir_D03G006380,Ghir_D03G006390,Ghir_D03G006400,Ghir_D03G006410,Ghir_D03G006420,Ghir_D03G006430	8
FL	Ghir_D05	4590806	5666833	1076027	Ghir_D05_5030230	6.76534e-10	0.0126472	0.265499	0.0691914	Ghir_D05G005660,Ghir_D05G005670,Ghir_D05G005690,Ghir_D05G005700,Ghir_D05G005710,Ghir_D05G005720,Ghir_D05G005730,Ghir_D05G005750,Ghir_D05G005760,Ghir_D05G005780,Ghir_D05G005790,Ghir_D05G005800,Ghir_D05G005810,Ghir_D05G005820,Ghir_D05G005830,Ghir_D05G005850,Ghir_D05G005860,Ghir_D05G005870,Ghir_D05G005890,Ghir_D05G005900,Ghir_D05G005920,Ghir_D05G005930,Ghir_D05G005950,Ghir_D05G005970,Ghir_D05G005980…	144
FL	Ghir_D11	23915634	25025131	1109497	Ghir_D11_24440636	1.87826e-10	0.0228428	0.477809	0.0728149	Ghir_D11G020230,Ghir_D11G020270,Ghir_D11G020290,Ghir_D11G020300,Ghir_D11G020310,Ghir_D11G020320,Ghir_D11G020330,Ghir_D11G020340,Ghir_D11G020350,Ghir_D11G020370,Ghir_D11G020380,Ghir_D11G020390,Ghir_D11G020400,Ghir_D11G020410,Ghir_D11G020420,Ghir_D11G020430,Ghir_D11G020440,Ghir_D11G020450,Ghir_D11G020460,Ghir_D11G020470,Ghir_D11G020480,Ghir_D11G020510,Ghir_D11G020520,Ghir_D11G020530,Ghir_D11G020540…	40	Ma et al. (2018); Thyssen et al. (2019); Li et al. (2020)
FL	Ghir_D12	9872308	10772075	899767	Ghir_D12_10376676	9.54217e-08	0.0112368	0.236546	0.0523136	Ghir_D12G005860,Ghir_D12G005870,Ghir_D12G005880,Ghir_D12G005890,Ghir_D12G005900,Ghir_D12G005910,Ghir_D12G005920,Ghir_D12G005930,Ghir_D12G005940,Ghir_D12G005950,Ghir_D12G005960,Ghir_D12G005970,Ghir_D12G005980,Ghir_D12G005990,Ghir_D12G006000,Ghir_D12G006010,Ghir_D12G006020,Ghir_D12G006030,Ghir_D12G006040,Ghir_D12G006050,Ghir_D12G006070,Ghir_D12G006080,Ghir_D12G006090,Ghir_D12G006100,Ghir_D12G006110…	42
FS	Ghir_A06	81299005	82049005	750000	Ghir_A06_81674005	3.05326e-07	0.502559	0.289763	0.0632436	Ghir_A06G013150,Ghir_A06G013160,Ghir_A06G013170,Ghir_A06G013180,Ghir_A06G013200,Ghir_A06G013190	6	Li et al. (2020)
FS	Ghir_A07	86166087	92050634	5884547	Ghir_A07_89783672	0	0.972304	0.560737	0.128811	Ghir_A07G019920,Ghir_A07G019930,Ghir_A07G019940,Ghir_A07G019990,Ghir_A07G020000,Ghir_A07G020010,Ghir_A07G020040,Ghir_A07G020070,Ghir_A07G020080,Ghir_A07G020090,Ghir_A07G020100,Ghir_A07G020110,Ghir_A07G020120,Ghir_A07G020130,Ghir_A07G020140,Ghir_A07G020160,Ghir_A07G020170,Ghir_A07G020180,Ghir_A07G020190,Ghir_A07G020200,Ghir_A07G020210,Ghir_A07G020220,Ghir_A07G020230,Ghir_A07G020240,Ghir_A07G020250…	138	Ma et al. (2018); Thyssen et al. (2019)
FS	Ghir_A11	111358337	112108357	750020	Ghir_A11_111733337	2.91556e-10	0.815636	0.468168	0.0905737	Ghir_A11G028880,Ghir_A11G028890,Ghir_A11G028910,Ghir_A11G028920,Ghir_A11G028930,Ghir_A11G028940,Ghir_A11G028960,Ghir_A11G028970,Ghir_A11G028990,Ghir_A11G029000,Ghir_A11G029010,Ghir_A11G029020,Ghir_A11G029030,Ghir_A11G029040,Ghir_A11G029050,Ghir_A11G029070,Ghir_A11G029090,Ghir_A11G029120,Ghir_A11G029130,Ghir_A11G029150,Ghir_A11G029160,Ghir_A11G029170,Ghir_A11G029180,Ghir_A11G029200,Ghir_A11G029210…	41
FS	Ghir_D05	13136957	13886957	750000	Ghir_D05_13511957	1.32229e-07	0.497042	0.284934	0.0640834	Ghir_D05G015170,Ghir_D05G015180,Ghir_D05G015190,Ghir_D05G015200,Ghir_D05G015210,Ghir_D05G015220,Ghir_D05G015230,Ghir_D05G015250,Ghir_D05G015260,Ghir_D05G015270,Ghir_D05G015280,Ghir_D05G015290,Ghir_D05G015300,Ghir_D05G015320,Ghir_D05G015330,Ghir_D05G015350,Ghir_D05G015360,Ghir_D05G015370,Ghir_D05G015380,Ghir_D05G015400,Ghir_D05G015410,Ghir_D05G015420,Ghir_D05G015430,Ghir_D05G015450,Ghir_D05G015460…	80
FS	Ghir_D07	52218987	53638987	1420000	Ghir_D07_53638987	1.458e-08	0.923711	0.536277	0.0667002	Ghir_D07G020740,Ghir_D07G020760,Ghir_D07G020770,Ghir_D07G020780,Ghir_D07G020790,Ghir_D07G020800,Ghir_D07G020810,Ghir_D07G020820,Ghir_D07G020830,Ghir_D07G020840,Ghir_D07G020850,Ghir_D07G020860,Ghir_D07G020870,Ghir_D07G020880,Ghir_D07G020890,Ghir_D07G020900,Ghir_D07G020910,Ghir_D07G020930,Ghir_D07G020940,Ghir_D07G020950,Ghir_D07G020960,Ghir_D07G020970,Ghir_D07G020990,Ghir_D07G021000,Ghir_D07G021010…	57
UI	Ghir_A07	86166087	92050634	5884547	Ghir_A07_90090662	0	0.368148	0.534708	0.129875	Ghir_A07G019920,Ghir_A07G019930,Ghir_A07G019940,Ghir_A07G019990,Ghir_A07G020000,Ghir_A07G020010,Ghir_A07G020040,Ghir_A07G020070,Ghir_A07G020080,Ghir_A07G020090,Ghir_A07G020100,Ghir_A07G020110,Ghir_A07G020120,Ghir_A07G020130,Ghir_A07G020140,Ghir_A07G020160,Ghir_A07G020170,Ghir_A07G020180,Ghir_A07G020190,Ghir_A07G020200,Ghir_A07G020210,Ghir_A07G020220,Ghir_A07G020230,Ghir_A07G020240,Ghir_A07G020250…	138	Thyssen et al. (2019)
UI	Ghir_D10	7342128	8202894	860766	Ghir_D10_7717128	1.65917e-07	0.193197	0.281079	0.0528085	Ghir_D10G007190,Ghir_D10G007200,Ghir_D10G007210,Ghir_D10G007230,Ghir_D10G007240,Ghir_D10G007250,Ghir_D10G007270,Ghir_D10G007280,Ghir_D10G007290,Ghir_D10G007300,Ghir_D10G007310,Ghir_D10G007320,Ghir_D10G007330,Ghir_D10G007380,Ghir_D10G007400,Ghir_D10G007410,Ghir_D10G007420,Ghir_D10G007430,Ghir_D10G007440,Ghir_D10G007450,Ghir_D10G007460,Ghir_D10G007470,Ghir_D10G007480,Ghir_D10G007490,Ghir_D10G007500…	51
MIC	Ghir_D08	2391026	3197512	806486	Ghir_D08_2766026	2.23129e-08	0.0763353	0.234959	0.0578291	Ghir_D08G002680,Ghir_D08G002700,Ghir_D08G002710,Ghir_D08G002720,Ghir_D08G002740,Ghir_D08G002750,Ghir_D08G002770,Ghir_D08G002780,Ghir_D08G002790,Ghir_D08G002800,Ghir_D08G002820,Ghir_D08G002830,Ghir_D08G002840,Ghir_D08G002850,Ghir_D08G002880,Ghir_D08G002890,Ghir_D08G002900,Ghir_D08G002910,Ghir_D08G002920,Ghir_D08G002930,Ghir_D08G002950,Ghir_D08G002960,Ghir_D08G002980,Ghir_D08G002990,Ghir_D08G003000…	77	Thyssen et al. (2019)
*The normalized additive effect is defined as the additive effect divided by the standard deviation of specific trait.
