# Supplementary material for: Genomic interrogation of a MAGIC population highlights genetic factors controlling fiber quality traits in cotton
Source: Commun Biol. 2022 Jan 17;5:60. doi: 10.1038/s42003-022-03022-7 (PMC8764025; doi:10.1038/s42003-022-03022-7)
Supplement: Supplementary file 10 — Supplementary Data 7 [file 42003_2022_3022_MOESM10_ESM.xlsx]

## Sheet: Supplementary Data 7
Genes with nonsynonymous SNPs in sQTL
trait	gene	type
FE	Ghir_A01G019190	nonsynonymous
FE	Ghir_A01G019200	nonsynonymous
FE	Ghir_A01G019220	nonsynonymous
FE	Ghir_A01G019230	nonsynonymous
FE	Ghir_A01G019240	nonsynonymous
FE	Ghir_A01G019250	nonsynonymous
FE	Ghir_A01G019260	nonsynonymous
FE	Ghir_A01G019280	nonsynonymous
FE	Ghir_A01G019290	nonsynonymous
FE	Ghir_A01G019310	nonsynonymous
FE	Ghir_A01G019320	nonsynonymous
FE	Ghir_A01G019330	nonsynonymous
FE	Ghir_A01G019340	nonsynonymous
FE	Ghir_A01G019350	nonsynonymous
FE	Ghir_A01G019360	nonsynonymous
FE	Ghir_A01G019370	nonsynonymous
FE	Ghir_A01G019390	nonsynonymous
FE	Ghir_A01G019400	nonsynonymous
FE	Ghir_A01G019410	nonsynonymous
FE	Ghir_A01G019420	nonsynonymous
FE	Ghir_A01G019430	nonsynonymous
FE	Ghir_D01G020520	nonsynonymous
FE	Ghir_D01G020580	nonsynonymous
FE	Ghir_D01G020620	nonsynonymous
FE	Ghir_D01G020710	nonsynonymous
FE	Ghir_D01G020740	nonsynonymous
FE	Ghir_D01G020770	nonsynonymous
FE	Ghir_D01G020790	nonsynonymous
FE	Ghir_D01G020820	nonsynonymous
FE	Ghir_D01G020840	nonsynonymous
FE	Ghir_D01G020880	nonsynonymous
FE	Ghir_D01G020950	nonsynonymous
FE	Ghir_D01G020990	nonsynonymous
FE	Ghir_D01G021010	nonsynonymous
FE	Ghir_D01G021020	nonsynonymous
FE	Ghir_D02G001020	nonsynonymous
FE	Ghir_D02G001050	nonsynonymous
FE	Ghir_D02G001070	nonsynonymous
FE	Ghir_D02G001080	nonsynonymous
FE	Ghir_D02G001090	nonsynonymous
FE	Ghir_D02G001100	nonsynonymous
FE	Ghir_D02G001110	nonsynonymous
FE	Ghir_D02G001120	nonsynonymous
FE	Ghir_D02G001130	nonsynonymous
FE	Ghir_D02G001140	nonsynonymous
FE	Ghir_D02G001160	nonsynonymous
FE	Ghir_D02G001170	nonsynonymous
FE	Ghir_D02G001190	nonsynonymous
FE	Ghir_D02G001200	nonsynonymous
FE	Ghir_D02G001210	nonsynonymous
FE	Ghir_D02G001220	nonsynonymous
FE	Ghir_D02G001230	nonsynonymous
FE	Ghir_D02G001240	nonsynonymous
FE	Ghir_D02G001250	nonsynonymous
FE	Ghir_D02G001260	nonsynonymous
FE	Ghir_D02G001270	nonsynonymous
FE	Ghir_D02G001290	nonsynonymous
FE	Ghir_D02G001300	nonsynonymous
FE	Ghir_D02G001310	nonsynonymous
FE	Ghir_D02G001320	nonsynonymous
FE	Ghir_D02G001330	nonsynonymous
FE	Ghir_D02G001340	nonsynonymous
FE	Ghir_D02G001350	nonsynonymous
FE	Ghir_D02G001370	nonsynonymous
FE	Ghir_D02G001380	nonsynonymous
FE	Ghir_D02G001390	nonsynonymous
FE	Ghir_D02G001400	nonsynonymous
FE	Ghir_D02G001410	nonsynonymous
FE	Ghir_D02G001420	nonsynonymous
FE	Ghir_D02G001430	nonsynonymous
FE	Ghir_D02G001440	nonsynonymous
FE	Ghir_D02G001450	nonsynonymous
FE	Ghir_D02G001460	nonsynonymous
FE	Ghir_D02G001470	nonsynonymous
FE	Ghir_D02G001490	nonsynonymous
FE	Ghir_D02G001530	nonsynonymous
FE	Ghir_D02G001540	nonsynonymous
FE	Ghir_D02G001550	nonsynonymous
FE	Ghir_D02G001570	nonsynonymous
FE	Ghir_D02G001580	nonsynonymous
FE	Ghir_D02G001590	nonsynonymous
FE	Ghir_D02G001600	nonsynonymous
FE	Ghir_D02G001610	nonsynonymous
FE	Ghir_D02G001620	nonsynonymous
FE	Ghir_D02G001630	nonsynonymous
FE	Ghir_D02G001640	nonsynonymous
FE	Ghir_D02G001650	nonsynonymous
FE	Ghir_D02G001660	nonsynonymous
FE	Ghir_D02G001670	nonsynonymous
FE	Ghir_D02G001680	nonsynonymous
FE	Ghir_D02G001690	nonsynonymous
FE	Ghir_D02G001710	nonsynonymous
FE	Ghir_D02G001720	nonsynonymous
FE	Ghir_D02G001730	nonsynonymous
FE	Ghir_D02G001740	nonsynonymous
FE	Ghir_D02G001750	nonsynonymous
FE	Ghir_D02G001770	nonsynonymous
FE	Ghir_D04G016320	nonsynonymous
FE	Ghir_D04G016330	nonsynonymous
FE	Ghir_D04G016350	nonsynonymous
FE	Ghir_D04G016370	nonsynonymous
FE	Ghir_D04G016390	nonsynonymous
FE	Ghir_D04G016430	nonsynonymous
FE	Ghir_D04G016460	nonsynonymous
FE	Ghir_D04G016510	nonsynonymous
FE	Ghir_D04G016520	nonsynonymous
FE	Ghir_D04G016610	nonsynonymous
FE	Ghir_D04G016670	nonsynonymous
FE	Ghir_D04G016690	nonsynonymous
FE	Ghir_D04G016700	nonsynonymous
FE	Ghir_D04G016720	nonsynonymous
FE	Ghir_D04G016750	nonsynonymous
FE	Ghir_D04G016760	nonsynonymous
FE	Ghir_D04G016780	nonsynonymous
FE	Ghir_D04G016800	nonsynonymous
FE	Ghir_D04G016870	nonsynonymous
FE	Ghir_D04G016910	nonsynonymous
FE	Ghir_D04G016940	nonsynonymous
FE	Ghir_D04G016990	nonsynonymous
FE	Ghir_D04G017010	nonsynonymous
FE	Ghir_D04G017030	nonsynonymous
FE	Ghir_D04G017040	nonsynonymous
FE	Ghir_D04G017170	nonsynonymous
FE	Ghir_D04G017280	nonsynonymous
FE	Ghir_D05G030260	nonsynonymous
FE	Ghir_D05G030270	nonsynonymous
FE	Ghir_D05G030280	nonsynonymous
FE	Ghir_D05G030290	nonsynonymous
FE	Ghir_D05G030330	nonsynonymous
FE	Ghir_D05G030340	nonsynonymous
FE	Ghir_D05G030360	nonsynonymous
FE	Ghir_D05G030400	nonsynonymous
FE	Ghir_D05G030420	nonsynonymous
FE	Ghir_D05G030430	nonsynonymous
FE	Ghir_D05G030440	nonsynonymous
FE	Ghir_D05G030450	nonsynonymous
FE	Ghir_D05G030490	nonsynonymous
FE	Ghir_D05G030500	nonsynonymous
FE	Ghir_D05G030510	nonsynonymous
FE	Ghir_D05G030520	nonsynonymous
FE	Ghir_D05G030530	nonsynonymous
FE	Ghir_D05G030540	nonsynonymous
FE	Ghir_D05G030550	nonsynonymous
FE	Ghir_D05G030560	nonsynonymous
FE	Ghir_D05G030580	nonsynonymous
FE	Ghir_D05G030590	nonsynonymous
FE	Ghir_D05G030610	nonsynonymous
FE	Ghir_D05G030620	nonsynonymous
FE	Ghir_D05G030630	nonsynonymous
FE	Ghir_D05G030640	nonsynonymous
FE	Ghir_D05G030650	nonsynonymous
FE	Ghir_D05G030670	nonsynonymous
FE	Ghir_D05G030680	nonsynonymous
FE	Ghir_D05G030700	nonsynonymous
FE	Ghir_D05G030730	nonsynonymous
FE	Ghir_D05G030740	nonsynonymous
FE	Ghir_D05G030750	nonsynonymous
FE	Ghir_D05G030760	nonsynonymous
FE	Ghir_D05G031120	nonsynonymous
FE	Ghir_D05G031390	nonsynonymous
FE	Ghir_D05G031870	nonsynonymous
FE	Ghir_D05G032060	nonsynonymous
FE	Ghir_D05G032190	nonsynonymous
FE	Ghir_D05G032240	nonsynonymous
FE	Ghir_D05G032400	nonsynonymous
FE	Ghir_D05G032440	nonsynonymous
FE	Ghir_D05G032670	nonsynonymous
FE	Ghir_D05G032790	nonsynonymous
FE	Ghir_D05G032940	nonsynonymous
FE	Ghir_D05G033020	stopgain
FE	Ghir_D05G033200	nonsynonymous
FE	Ghir_D05G033300	nonsynonymous
FE	Ghir_D05G033330	nonsynonymous
FE	Ghir_D05G033500	nonsynonymous
FE	Ghir_D05G033530	nonsynonymous
FE	Ghir_D05G033700	nonsynonymous
FE	Ghir_D05G033720	nonsynonymous
FE	Ghir_D05G033760	nonsynonymous
FE	Ghir_D05G033870	nonsynonymous
FE	Ghir_D05G034040	nonsynonymous
FE	Ghir_D05G034210	nonsynonymous
FE	Ghir_D05G034310	nonsynonymous
FE	Ghir_D05G034410	nonsynonymous
FE	Ghir_D05G034470	nonsynonymous
FE	Ghir_D05G034480	nonsynonymous
FE	Ghir_D05G034490	nonsynonymous
FE	Ghir_D05G034510	nonsynonymous
FE	Ghir_D05G034520	nonsynonymous
FE	Ghir_D05G034580	nonsynonymous
FE	Ghir_D05G034600	nonsynonymous
FE	Ghir_D05G034680	nonsynonymous
FE	Ghir_D05G034770	nonsynonymous
FE	Ghir_D05G034780	nonsynonymous
FE	Ghir_D05G034790	nonsynonymous
FE	Ghir_D05G034810	nonsynonymous
FE	Ghir_D05G034840	nonsynonymous
FE	Ghir_D05G034850	nonsynonymous
FE	Ghir_D05G034860	nonsynonymous
FE	Ghir_D05G034870	nonsynonymous
FE	Ghir_D05G034910	nonsynonymous
FE	Ghir_D05G034930	nonsynonymous
FE	Ghir_D05G034940	nonsynonymous
FE	Ghir_D05G034980	nonsynonymous
FE	Ghir_D05G034990	nonsynonymous
FE	Ghir_D05G035000	nonsynonymous
FE	Ghir_D05G035050	nonsynonymous
FE	Ghir_D05G035060	nonsynonymous
FE	Ghir_D05G035070	nonsynonymous
FE	Ghir_D05G035080	nonsynonymous
FE	Ghir_D05G035120	nonsynonymous
FE	Ghir_D05G035150	nonsynonymous
FE	Ghir_D05G035160	nonsynonymous
FE	Ghir_D05G035170	nonsynonymous
FE	Ghir_D05G035200	nonsynonymous
FE	Ghir_D05G035210	nonsynonymous
FE	Ghir_D05G035220	nonsynonymous
FE	Ghir_D05G035230	nonsynonymous
FE	Ghir_D05G035240	nonsynonymous
FE	Ghir_D05G035250	nonsynonymous
FE	Ghir_D05G035270	nonsynonymous
FE	Ghir_D05G035280	nonsynonymous
FE	Ghir_D05G035320	nonsynonymous
FE	Ghir_D05G035330	nonsynonymous
FE	Ghir_D05G035340	nonsynonymous
FE	Ghir_D05G035350	nonsynonymous
FE	Ghir_D05G035380	nonsynonymous
FE	Ghir_D05G035390	nonsynonymous
FE	Ghir_D05G035400	nonsynonymous
FE	Ghir_D05G035430	nonsynonymous
FE	Ghir_D05G035440	nonsynonymous
FE	Ghir_D05G035450	nonsynonymous
FE	Ghir_D05G035470	nonsynonymous
FE	Ghir_D05G035480	nonsynonymous
FE	Ghir_D05G035490	nonsynonymous
FE	Ghir_D05G035500	nonsynonymous
FE	Ghir_D06G002350	nonsynonymous
FE	Ghir_D06G002360	nonsynonymous
FE	Ghir_D06G002370	nonsynonymous
FE	Ghir_D06G002400	nonsynonymous
FE	Ghir_D06G002420	nonsynonymous
FE	Ghir_D06G002440	nonsynonymous
FE	Ghir_D06G002460	nonsynonymous
FE	Ghir_D06G002570	nonsynonymous
FE	Ghir_D06G002600	nonsynonymous
FE	Ghir_D06G002630	nonsynonymous
FE	Ghir_D06G002700	nonsynonymous
FE	Ghir_D06G002730	nonsynonymous
FE	Ghir_D06G002760	nonsynonymous
FE	Ghir_D06G002770	nonsynonymous
FE	Ghir_D06G002780	nonsynonymous
FE	Ghir_D06G002790	nonsynonymous
FE	Ghir_D06G002810	nonsynonymous
FL	Ghir_A07G021000	nonsynonymous
FL	Ghir_A07G021030	nonsynonymous
FL	Ghir_A07G021090	nonsynonymous
FL	Ghir_A07G021170	nonsynonymous
FL	Ghir_A07G021180	nonsynonymous
FL	Ghir_A07G021190	nonsynonymous
FL	Ghir_A07G021200	nonsynonymous
FL	Ghir_A08G020440	nonsynonymous
FL	Ghir_A08G020470	nonsynonymous
FL	Ghir_A08G020480	nonsynonymous
FL	Ghir_A08G020490	nonsynonymous
FL	Ghir_A08G020500	nonsynonymous
FL	Ghir_A08G020540	nonsynonymous
FL	Ghir_A08G020570	nonsynonymous
FL	Ghir_A08G020580	nonsynonymous
FL	Ghir_A08G020600	nonsynonymous
FL	Ghir_A08G020610	nonsynonymous
FL	Ghir_A08G020640	nonsynonymous
FL	Ghir_A08G020670	nonsynonymous
FL	Ghir_A08G020730	nonsynonymous
FL	Ghir_A08G020740	nonsynonymous
FL	Ghir_A08G020750	nonsynonymous
FL	Ghir_A08G020760	nonsynonymous
FL	Ghir_A08G020770	nonsynonymous
FL	Ghir_A08G020790	nonsynonymous
FL	Ghir_A08G020810	nonsynonymous
FL	Ghir_A08G020820	nonsynonymous
FL	Ghir_A08G020830	nonsynonymous
FL	Ghir_A08G020840	nonsynonymous
FL	Ghir_A08G020860	nonsynonymous
FL	Ghir_A08G020900	nonsynonymous
FL	Ghir_A08G020940	nonsynonymous
FL	Ghir_A08G020950	nonsynonymous
FL	Ghir_A08G020960	nonsynonymous
FL	Ghir_A08G020970	nonsynonymous
FL	Ghir_A11G004180	nonsynonymous
FL	Ghir_A11G004340	nonsynonymous
FL	Ghir_A11G004350	nonsynonymous
FL	Ghir_A11G004470	nonsynonymous
FL	Ghir_A11G004570	nonsynonymous
FL	Ghir_A11G004640	nonsynonymous
FL	Ghir_A11G004710	nonsynonymous
FL	Ghir_A11G004720	nonsynonymous
FL	Ghir_A11G004740	nonsynonymous
FL	Ghir_A11G004760	nonsynonymous
FL	Ghir_A13G004010	nonsynonymous
FL	Ghir_A13G004040	nonsynonymous
FL	Ghir_A13G004050	nonsynonymous
FL	Ghir_A13G004060	nonsynonymous
FL	Ghir_A13G004070	nonsynonymous
FL	Ghir_A13G004090	nonsynonymous
FL	Ghir_A13G004110	nonsynonymous
FL	Ghir_A13G004230	nonsynonymous
FL	Ghir_A13G004240	nonsynonymous
FL	Ghir_A13G004290	nonsynonymous
FL	Ghir_A13G004330	nonsynonymous
FL	Ghir_A13G004350	nonsynonymous
FL	Ghir_A13G004400	nonsynonymous
FL	Ghir_A13G004420	nonsynonymous
FL	Ghir_A13G004430	nonsynonymous
FL	Ghir_A13G004440	nonsynonymous
FL	Ghir_A13G004450	nonsynonymous
FL	Ghir_A13G004470	nonsynonymous
FL	Ghir_A13G004480	nonsynonymous
FL	Ghir_A13G004510	nonsynonymous
FL	Ghir_A13G004530	nonsynonymous
FL	Ghir_A13G019070	nonsynonymous
FL	Ghir_A13G019100	nonsynonymous
FL	Ghir_A13G019200	nonsynonymous
FL	Ghir_A13G019210	nonsynonymous
FL	Ghir_A13G019290	nonsynonymous
FL	Ghir_A13G019310	nonsynonymous
FL	Ghir_A13G019320	nonsynonymous
FL	Ghir_A13G019390	nonsynonymous
FL	Ghir_A13G019400	nonsynonymous
FL	Ghir_A13G019470	nonsynonymous
FL	Ghir_A13G019490	nonsynonymous
FL	Ghir_A13G019540	nonsynonymous
FL	Ghir_A13G019580	nonsynonymous
FL	Ghir_A13G019630	nonsynonymous
FL	Ghir_A13G019640	nonsynonymous
FL	Ghir_A13G019650	nonsynonymous
FL	Ghir_A13G019670	nonsynonymous
FL	Ghir_A13G019680	nonsynonymous
FL	Ghir_A13G019700	nonsynonymous
FL	Ghir_A13G019740	nonsynonymous
FL	Ghir_A13G019750	nonsynonymous
FL	Ghir_A13G019760	nonsynonymous
FL	Ghir_D03G006380	nonsynonymous
FL	Ghir_D05G005640	nonsynonymous
FL	Ghir_D05G005650	nonsynonymous
FL	Ghir_D05G005670	nonsynonymous
FL	Ghir_D05G005680	nonsynonymous
FL	Ghir_D05G005700	nonsynonymous
FL	Ghir_D05G006060	nonsynonymous
FL	Ghir_D05G006140	nonsynonymous
FL	Ghir_D05G006160	nonsynonymous
FL	Ghir_D05G006170	nonsynonymous
FL	Ghir_D05G006200	nonsynonymous
FL	Ghir_D05G006210	nonsynonymous
FL	Ghir_D05G006290	nonsynonymous
FL	Ghir_D05G006300	nonsynonymous
FL	Ghir_D05G006430	nonsynonymous
FL	Ghir_D05G006440	nonsynonymous
FL	Ghir_D05G006450	nonsynonymous
FL	Ghir_D05G006460	nonsynonymous
FL	Ghir_D05G006470	nonsynonymous
FL	Ghir_D05G006520	nonsynonymous
FL	Ghir_D05G006550	nonsynonymous
FL	Ghir_D05G006560	nonsynonymous
FL	Ghir_D05G006850	nonsynonymous
FL	Ghir_D05G006860	nonsynonymous
FL	Ghir_D05G006890	nonsynonymous
FL	Ghir_D05G006900	nonsynonymous
FL	Ghir_D05G006920	nonsynonymous
FL	Ghir_D05G006930	nonsynonymous
FL	Ghir_D05G006950	nonsynonymous
FL	Ghir_D05G006960	nonsynonymous
FL	Ghir_D05G007000	nonsynonymous
FL	Ghir_D11G020310	nonsynonymous
FL	Ghir_D11G020330	nonsynonymous
FL	Ghir_D11G020340	nonsynonymous
FL	Ghir_D11G020360	nonsynonymous
FL	Ghir_D11G020380	nonsynonymous
FL	Ghir_D11G020390	nonsynonymous
FL	Ghir_D11G020400	nonsynonymous
FL	Ghir_D11G020410	nonsynonymous
FL	Ghir_D11G020420	nonsynonymous
FL	Ghir_D11G020460	nonsynonymous
FL	Ghir_D12G005900	nonsynonymous
FL	Ghir_D12G005920	nonsynonymous
FL	Ghir_D12G005960	nonsynonymous
FL	Ghir_D12G005970	nonsynonymous
FL	Ghir_D12G005990	nonsynonymous
FL	Ghir_D12G006030	nonsynonymous
FL	Ghir_D12G006040	nonsynonymous
FL	Ghir_D12G006070	nonsynonymous
FL	Ghir_D12G006100	nonsynonymous
FS	Ghir_A07G020040	nonsynonymous
FS	Ghir_A07G020050	nonsynonymous
FS	Ghir_A07G020080	nonsynonymous
FS	Ghir_A07G020100	nonsynonymous
FS	Ghir_A07G020110	nonsynonymous
FS	Ghir_A07G020130	nonsynonymous
FS	Ghir_A07G020150	nonsynonymous
FS	Ghir_A07G020160	nonsynonymous
FS	Ghir_A07G020200	stopgain
FS	Ghir_A07G020210	nonsynonymous
FS	Ghir_A07G020220	stopgain
FS	Ghir_A07G020230	nonsynonymous
FS	Ghir_A07G020270	nonsynonymous
FS	Ghir_A07G020340	nonsynonymous
FS	Ghir_A07G020380	nonsynonymous
FS	Ghir_A07G020560	nonsynonymous
FS	Ghir_A07G020720	nonsynonymous
FS	Ghir_A07G020730	nonsynonymous
FS	Ghir_A07G020740	nonsynonymous
FS	Ghir_A07G020750	nonsynonymous
FS	Ghir_A07G020760	nonsynonymous
FS	Ghir_A07G020810	nonsynonymous
FS	Ghir_A07G020820	nonsynonymous
FS	Ghir_A07G021000	nonsynonymous
FS	Ghir_A07G021030	nonsynonymous
FS	Ghir_A07G021090	nonsynonymous
FS	Ghir_A07G021170	nonsynonymous
FS	Ghir_A07G021180	nonsynonymous
FS	Ghir_A07G021190	nonsynonymous
FS	Ghir_A07G021200	nonsynonymous
FS	Ghir_A07G021270	nonsynonymous
FS	Ghir_A07G021280	nonsynonymous
FS	Ghir_A11G029060	nonsynonymous
FS	Ghir_A11G029080	nonsynonymous
FS	Ghir_A11G029100	nonsynonymous
FS	Ghir_A11G029110	nonsynonymous
FS	Ghir_A11G029120	nonsynonymous
FS	Ghir_A11G029220	nonsynonymous
FS	Ghir_D05G015180	nonsynonymous
FS	Ghir_D05G015530	nonsynonymous
FS	Ghir_D07G020740	nonsynonymous
FS	Ghir_D07G020760	nonsynonymous
FS	Ghir_D07G020780	nonsynonymous
FS	Ghir_D07G020790	nonsynonymous
FS	Ghir_D07G020820	nonsynonymous
FS	Ghir_D07G020830	nonsynonymous
FS	Ghir_D07G020840	nonsynonymous
FS	Ghir_D07G020850	nonsynonymous
FS	Ghir_D07G020860	nonsynonymous
FS	Ghir_D07G020870	nonsynonymous
FS	Ghir_D07G020880	nonsynonymous
FS	Ghir_D07G020890	nonsynonymous
FS	Ghir_D07G020900	nonsynonymous
FS	Ghir_D07G020910	nonsynonymous
FS	Ghir_D07G020930	nonsynonymous
FS	Ghir_D07G020950	nonsynonymous
FS	Ghir_D07G020960	nonsynonymous
FS	Ghir_D07G020970	nonsynonymous
FS	Ghir_D07G020980	nonsynonymous
FS	Ghir_D07G021030	nonsynonymous
FS	Ghir_D07G021040	nonsynonymous
FS	Ghir_D07G021050	nonsynonymous
FS	Ghir_D07G021070	nonsynonymous
FS	Ghir_D07G021080	nonsynonymous
FS	Ghir_D07G021140	nonsynonymous
FS	Ghir_D07G021240	nonsynonymous
FS	Ghir_D07G021250	nonsynonymous
FS	Ghir_D07G021260	nonsynonymous
UI	Ghir_A07G020040	nonsynonymous
UI	Ghir_A07G020050	nonsynonymous
UI	Ghir_A07G020080	nonsynonymous
UI	Ghir_A07G020100	nonsynonymous
UI	Ghir_A07G020110	nonsynonymous
UI	Ghir_A07G020130	nonsynonymous
UI	Ghir_A07G020150	nonsynonymous
UI	Ghir_A07G020160	nonsynonymous
UI	Ghir_A07G020200	stopgain
UI	Ghir_A07G020210	nonsynonymous
UI	Ghir_A07G020220	stopgain
UI	Ghir_A07G020230	nonsynonymous
UI	Ghir_A07G020270	nonsynonymous
UI	Ghir_A07G020340	nonsynonymous
UI	Ghir_A07G020380	nonsynonymous
UI	Ghir_A07G020560	nonsynonymous
UI	Ghir_A07G020720	nonsynonymous
UI	Ghir_A07G020730	nonsynonymous
UI	Ghir_A07G020740	nonsynonymous
UI	Ghir_A07G020750	nonsynonymous
UI	Ghir_A07G020760	nonsynonymous
UI	Ghir_A07G020810	nonsynonymous
UI	Ghir_A07G020820	nonsynonymous
UI	Ghir_A07G021000	nonsynonymous
UI	Ghir_A07G021030	nonsynonymous
UI	Ghir_A07G021090	nonsynonymous
UI	Ghir_A07G021170	nonsynonymous
UI	Ghir_A07G021180	nonsynonymous
UI	Ghir_A07G021190	nonsynonymous
UI	Ghir_A07G021200	nonsynonymous
UI	Ghir_A07G021270	nonsynonymous
UI	Ghir_A07G021280	nonsynonymous
UI	Ghir_A11G029060	nonsynonymous
UI	Ghir_A11G029080	nonsynonymous
UI	Ghir_A11G029100	nonsynonymous
UI	Ghir_A11G029110	nonsynonymous
UI	Ghir_A11G029120	nonsynonymous
UI	Ghir_A11G029220	nonsynonymous
UI	Ghir_D10G007210	stopgain
UI	Ghir_D10G007380	nonsynonymous
UI	Ghir_D10G007400	nonsynonymous
UI	Ghir_D10G007410	nonsynonymous
UI	Ghir_D10G007420	nonsynonymous
UI	Ghir_D10G007430	nonsynonymous
UI	Ghir_D10G007450	nonsynonymous
UI	Ghir_D10G007490	nonsynonymous
UI	Ghir_D10G007640	nonsynonymous
MIC	Ghir_A13G019100	nonsynonymous
MIC	Ghir_A13G019200	nonsynonymous
MIC	Ghir_A13G019210	nonsynonymous
MIC	Ghir_A13G019290	nonsynonymous
MIC	Ghir_A13G019310	nonsynonymous
MIC	Ghir_A13G019320	nonsynonymous
MIC	Ghir_A13G019390	nonsynonymous
MIC	Ghir_A13G019400	nonsynonymous
MIC	Ghir_A13G019470	nonsynonymous
MIC	Ghir_A13G019490	nonsynonymous
MIC	Ghir_A13G019540	nonsynonymous
MIC	Ghir_A13G019580	nonsynonymous
MIC	Ghir_A13G019630	nonsynonymous
MIC	Ghir_A13G019640	nonsynonymous
MIC	Ghir_A13G019650	nonsynonymous
MIC	Ghir_A13G019670	nonsynonymous
MIC	Ghir_A13G019680	nonsynonymous
MIC	Ghir_A13G019700	nonsynonymous
MIC	Ghir_A13G019740	nonsynonymous
MIC	Ghir_A13G019750	nonsynonymous
MIC	Ghir_A13G019760	nonsynonymous
MIC	Ghir_D08G002680	nonsynonymous
MIC	Ghir_D08G002690	nonsynonymous
MIC	Ghir_D08G002720	nonsynonymous
MIC	Ghir_D08G002760	nonsynonymous
MIC	Ghir_D08G002770	nonsynonymous
MIC	Ghir_D08G002790	nonsynonymous
MIC	Ghir_D08G002800	nonsynonymous
MIC	Ghir_D08G002840	nonsynonymous
MIC	Ghir_D08G002860	nonsynonymous
MIC	Ghir_D08G002870	nonsynonymous
MIC	Ghir_D08G002890	nonsynonymous
MIC	Ghir_D08G002910	nonsynonymous
MIC	Ghir_D08G002920	nonsynonymous
MIC	Ghir_D08G002930	nonsynonymous
MIC	Ghir_D08G002940	nonsynonymous
MIC	Ghir_D08G002950	nonsynonymous
MIC	Ghir_D08G002970	nonsynonymous
MIC	Ghir_D08G002990	nonsynonymous
MIC	Ghir_D08G003020	nonsynonymous
MIC	Ghir_D08G003030	nonsynonymous
MIC	Ghir_D08G003040	nonsynonymous
MIC	Ghir_D08G003070	nonsynonymous
MIC	Ghir_D08G003090	nonsynonymous
MIC	Ghir_D08G003120	nonsynonymous
MIC	Ghir_D08G003130	nonsynonymous
MIC	Ghir_D08G003140	nonsynonymous
MIC	Ghir_D08G003150	nonsynonymous
MIC	Ghir_D08G003170	nonsynonymous
MIC	Ghir_D08G003190	nonsynonymous
MIC	Ghir_D08G003200	nonsynonymous
MIC	Ghir_D08G003220	nonsynonymous
MIC	Ghir_D08G003240	nonsynonymous
MIC	Ghir_D08G003250	nonsynonymous
MIC	Ghir_D08G003270	nonsynonymous
MIC	Ghir_D08G003290	nonsynonymous
MIC	Ghir_D08G003300	nonsynonymous
MIC	Ghir_D08G003310	nonsynonymous
MIC	Ghir_D08G003320	nonsynonymous
MIC	Ghir_D08G003330	nonsynonymous
MIC	Ghir_D08G003350	nonsynonymous
MIC	Ghir_D08G003390	nonsynonymous
MIC	Ghir_D08G003420	nonsynonymous
MIC	Ghir_D08G003440	nonsynonymous
