# Supplementary material for: Genomic interrogation of a MAGIC population highlights genetic factors controlling fiber quality traits in cotton
Source: Commun Biol. 2022 Jan 17;5:60. doi: 10.1038/s42003-022-03022-7 (PMC8764025; doi:10.1038/s42003-022-03022-7)
Supplement: Supplementary file 11 — Supplementary Data 8 [file 42003_2022_3022_MOESM11_ESM.xlsx]

## Sheet: Supplementary Data 8
The estimated heritability for each trait and summary of QTL number and their contributions to total PVE
trait	estimated heritability	sQTL number	sQTL PVE	hQTL number	hQTL PVE	all QTL number	all QTL PVE
MIC	0.964445	1	0.05	2	0.09	3	0.13
FL	0.978294	9	0.4	2	0.11	10	0.41
FS	0.968429	5	0.21	6	0.29	10	0.4
UI	0.918312	2	0.16	4	0.25	6	0.33
FE	0.970874	8	0.37	0	0	8	0.37
