# Supplementary material for: Genomic interrogation of a MAGIC population highlights genetic factors controlling fiber quality traits in cotton
Source: Commun Biol. 2022 Jan 17;5:60. doi: 10.1038/s42003-022-03022-7 (PMC8764025; doi:10.1038/s42003-022-03022-7)
Supplement: Supplementary file 12 — Supplementary Data 9 [file 42003_2022_3022_MOESM12_ESM.xlsx]

## Sheet: Supplementary Data 9
Summary of QTL via hGWAS
trait	peak bin	chr	start	end	len	lrt	PVE	gene	count	references
FL	bin11758	Ghir_D03	3329760	3404199	74439	12.4459	0.040208	Ghir_D03G003200,Ghir_D03G003210,Ghir_D03G003220,Ghir_D03G003230,Ghir_D03G003240	5
FL	bin16702	Ghir_D11	24464120	24719745	255625	13.1482	0.0685109	Ghir_D11G020370,Ghir_D11G020380,Ghir_D11G020390,Ghir_D11G020400,Ghir_D11G020410,Ghir_D11G020420,Ghir_D11G020430,Ghir_D11G020440,Ghir_D11G020450,Ghir_D11G020460,Ghir_D11G020470,Ghir_D11G020480,Ghir_D11G020360,Ghir_D11G020490	14	Ma et al. (2018); Thyssen et al. (2019); Li et al. (2020)
FS	bin3977	Ghir_A06	2625111	2718520	93409	13.723	0.0443744	Ghir_A06G002350,Ghir_A06G002360,Ghir_A06G002370,Ghir_A06G002380	4
FS	bin5105	Ghir_A07	50098779	53056365	2957586	11.2834	0.066033	Ghir_A07G017230,Ghir_A07G017240,Ghir_A07G017260,Ghir_A07G017270,Ghir_A07G017310,Ghir_A07G017330,Ghir_A07G017340,Ghir_A07G017350,Ghir_A07G017360,Ghir_A07G017370,Ghir_A07G017380,Ghir_A07G017390,Ghir_A07G017400,Ghir_A07G017420,Ghir_A07G017430,Ghir_A07G017440,Ghir_A07G017450,Ghir_A07G017460,Ghir_A07G017250,Ghir_A07G017280,Ghir_A07G017290,Ghir_A07G017300,Ghir_A07G017320,Ghir_A07G017410	24
FS	bin5216	Ghir_A07	88318525	90058959	1740434	15.5529	0.104485	Ghir_A07G020190,Ghir_A07G020200,Ghir_A07G020210,Ghir_A07G020220,Ghir_A07G020230,Ghir_A07G020240,Ghir_A07G020250,Ghir_A07G020260,Ghir_A07G020270,Ghir_A07G020280,Ghir_A07G020290,Ghir_A07G020300,Ghir_A07G020310,Ghir_A07G020320,Ghir_A07G020330,Ghir_A07G020340,Ghir_A07G020350,Ghir_A07G020360,Ghir_A07G020370,Ghir_A07G020380,Ghir_A07G020390,Ghir_A07G020410,Ghir_A07G020420,Ghir_A07G020430,Ghir_A07G020440…	42	Ma et al. (2018); Thyssen et al. (2019)
FS	bin7653	Ghir_A10	111798634	111857637	59003	10.4394	0.0585354	Ghir_A10G022870,Ghir_A10G022880,Ghir_A10G022890,Ghir_A10G022900,Ghir_A10G022910,Ghir_A10G022920,Ghir_A10G022930,Ghir_A10G022940	8
FS	bin11620	Ghir_D02	62744488	62911590	167102	10.8513	0.0618094	Ghir_D02G018540,Ghir_D02G018560,Ghir_D02G018520,Ghir_D02G018530,Ghir_D02G018550	5
FS	bin11766	Ghir_D03	3570969	3732564	161595	11.6894	0.047319	Ghir_D03G003330,Ghir_D03G003340,Ghir_D03G003350,Ghir_D03G003360,Ghir_D03G003370,Ghir_D03G003380,Ghir_D03G003390,Ghir_D03G003410,Ghir_D03G003420,Ghir_D03G003400	10
UI	bin2870	Ghir_A04	82289247	82529084	239837	11.7944	0.0641506	Ghir_A04G013470,Ghir_A04G013490,Ghir_A04G013500,Ghir_A04G013510,Ghir_A04G013520,Ghir_A04G013530,Ghir_A04G013550,Ghir_A04G013570,Ghir_A04G013580,Ghir_A04G013590,Ghir_A04G013600,Ghir_A04G013610,Ghir_A04G013620,Ghir_A04G013630,Ghir_A04G013640,Ghir_A04G013660,Ghir_A04G013670,Ghir_A04G013680,Ghir_A04G013690,Ghir_A04G013710,Ghir_A04G013720,Ghir_A04G013540,Ghir_A04G013560,Ghir_A04G013650,Ghir_A04G013700…	26
UI	bin5254	Ghir_A07	92249473	92310759	61286	10.5078	0.0783609	Ghir_A07G021390,Ghir_A07G021400,Ghir_A07G021410	3
UI	bin9421	Ghir_A12	103439390	103524532	85142	11.5695	0.0487486	Ghir_A12G024560,Ghir_A12G024550,Ghir_A12G024570,Ghir_A12G024580	4
UI	bin9935	Ghir_A13	70241611	82676082	12434471	16.818	0.0703267	Ghir_A13G011080,Ghir_A13G011090,Ghir_A13G011100,Ghir_A13G011110,Ghir_A13G011140,Ghir_A13G011160,Ghir_A13G011190,Ghir_A13G011200,Ghir_A13G011230,Ghir_A13G011240,Ghir_A13G011250,Ghir_A13G011260,Ghir_A13G011280,Ghir_A13G011290,Ghir_A13G011300,Ghir_A13G011310,Ghir_A13G011320,Ghir_A13G011330,Ghir_A13G011340,Ghir_A13G011360,Ghir_A13G011370,Ghir_A13G011380,Ghir_A13G011390,Ghir_A13G011400,Ghir_A13G011420…	149
MIC	bin5965	Ghir_A08	108615743	114514727	5898984	20.252	0.0479042	Ghir_A08G017020,Ghir_A08G017030,Ghir_A08G017040,Ghir_A08G017050,Ghir_A08G017060,Ghir_A08G017070,Ghir_A08G017080,Ghir_A08G017090,Ghir_A08G017110,Ghir_A08G017120,Ghir_A08G017130,Ghir_A08G017140,Ghir_A08G017150,Ghir_A08G017160,Ghir_A08G017180,Ghir_A08G017190,Ghir_A08G017200,Ghir_A08G017210,Ghir_A08G017220,Ghir_A08G017230,Ghir_A08G017240,Ghir_A08G017250,Ghir_A08G017260,Ghir_A08G017280,Ghir_A08G017290…	273
MIC	bin9239	Ghir_A12	92881740	92964829	83089	11.4764	0.0386246	Ghir_A12G017290,Ghir_A12G017310,Ghir_A12G017320,Ghir_A12G017330,Ghir_A12G017340,Ghir_A12G017350,Ghir_A12G017360,Ghir_A12G017300,Ghir_A12G017370	9
