# Supplementary material for: Genomic interrogation of a MAGIC population highlights genetic factors controlling fiber quality traits in cotton
Source: Commun Biol. 2022 Jan 17;5:60. doi: 10.1038/s42003-022-03022-7 (PMC8764025; doi:10.1038/s42003-022-03022-7)
Supplement: Supplementary file 13 — Supplementary Data 10 [file 42003_2022_3022_MOESM13_ESM.xlsx]

## Sheet: Supplementary Data 10
Genes with non-synonymous SNPs in hQTL
trait	gene	type
FL	Ghir_D03G003210	nonsynonymous
FL	Ghir_D03G003220	nonsynonymous
FL	Ghir_D03G003230	nonsynonymous
FL	Ghir_D11G020360	nonsynonymous
FL	Ghir_D11G020380	nonsynonymous
FL	Ghir_D11G020390	nonsynonymous
FL	Ghir_D11G020400	nonsynonymous
FL	Ghir_D11G020410	nonsynonymous
FL	Ghir_D11G020420	nonsynonymous
FL	Ghir_D11G020460	nonsynonymous
FS	Ghir_A06G002350	nonsynonymous
FS	Ghir_A07G020200	stopgain
FS	Ghir_A07G020210	nonsynonymous
FS	Ghir_A07G020220	stopgain
FS	Ghir_A07G020230	nonsynonymous
FS	Ghir_A07G020270	nonsynonymous
FS	Ghir_A07G020340	nonsynonymous
FS	Ghir_A07G020380	nonsynonymous
FS	Ghir_A07G020560	nonsynonymous
FS	Ghir_A10G022920	nonsynonymous
FS	Ghir_A10G022930	nonsynonymous
FS	Ghir_D03G003340	nonsynonymous
FS	Ghir_D03G003350	nonsynonymous
FS	Ghir_D03G003420	nonsynonymous
UI	Ghir_A04G013490	nonsynonymous
UI	Ghir_A04G013500	nonsynonymous
UI	Ghir_A04G013510	nonsynonymous
UI	Ghir_A04G013520	nonsynonymous
UI	Ghir_A04G013540	nonsynonymous
UI	Ghir_A04G013670	nonsynonymous
UI	Ghir_A04G013720	nonsynonymous
UI	Ghir_A13G011110	nonsynonymous
UI	Ghir_A13G011120	nonsynonymous
UI	Ghir_A13G011130	nonsynonymous
UI	Ghir_A13G011190	nonsynonymous
UI	Ghir_A13G011210	nonsynonymous
UI	Ghir_A13G011220	nonsynonymous
UI	Ghir_A13G011230	nonsynonymous
UI	Ghir_A13G011250	nonsynonymous
UI	Ghir_A13G011270	nonsynonymous
UI	Ghir_A13G011280	nonsynonymous
UI	Ghir_A13G011290	nonsynonymous
UI	Ghir_A13G011300	nonsynonymous
UI	Ghir_A13G011310	nonsynonymous
UI	Ghir_A13G011330	nonsynonymous
UI	Ghir_A13G011520	nonsynonymous
UI	Ghir_A13G011530	nonsynonymous
UI	Ghir_A13G011560	nonsynonymous
UI	Ghir_A13G011570	nonsynonymous
UI	Ghir_A13G011590	nonsynonymous
UI	Ghir_A13G011610	nonsynonymous
UI	Ghir_A13G011620	nonsynonymous
UI	Ghir_A13G011640	nonsynonymous
UI	Ghir_A13G011650	nonsynonymous
UI	Ghir_A13G011660	nonsynonymous
UI	Ghir_A13G011670	nonsynonymous
UI	Ghir_A13G011680	nonsynonymous
UI	Ghir_A13G011690	nonsynonymous
UI	Ghir_A13G011720	nonsynonymous
UI	Ghir_A13G011730	nonsynonymous
UI	Ghir_A13G011740	nonsynonymous
UI	Ghir_A13G011770	nonsynonymous
UI	Ghir_A13G011780	nonsynonymous
UI	Ghir_A13G011790	nonsynonymous
UI	Ghir_A13G011800	nonsynonymous
UI	Ghir_A13G011820	nonsynonymous
UI	Ghir_A13G011830	nonsynonymous
UI	Ghir_A13G011850	nonsynonymous
UI	Ghir_A13G011860	nonsynonymous
UI	Ghir_A13G011870	nonsynonymous
UI	Ghir_A13G011880	nonsynonymous
UI	Ghir_A13G011890	nonsynonymous
UI	Ghir_A13G011910	nonsynonymous
UI	Ghir_A13G011920	nonsynonymous
UI	Ghir_A13G011930	nonsynonymous
UI	Ghir_A13G012120	nonsynonymous
UI	Ghir_A13G012130	nonsynonymous
UI	Ghir_A13G012260	nonsynonymous
UI	Ghir_A13G012270	nonsynonymous
UI	Ghir_A13G012280	nonsynonymous
UI	Ghir_A13G012290	nonsynonymous
UI	Ghir_A13G012300	nonsynonymous
UI	Ghir_A13G012320	nonsynonymous
UI	Ghir_A13G012330	nonsynonymous
UI	Ghir_A13G012340	nonsynonymous
UI	Ghir_A13G012350	nonsynonymous
UI	Ghir_A13G012370	nonsynonymous
UI	Ghir_A13G012400	nonsynonymous
UI	Ghir_A13G012440	nonsynonymous
UI	Ghir_A13G012450	nonsynonymous
UI	Ghir_A13G012460	nonsynonymous
UI	Ghir_A13G012490	nonsynonymous
UI	Ghir_A13G012500	nonsynonymous
UI	Ghir_A13G012510	nonsynonymous
UI	Ghir_A13G012520	nonsynonymous
MIC	Ghir_A08G017220	nonsynonymous
MIC	Ghir_A08G017250	nonsynonymous
MIC	Ghir_A08G017470	nonsynonymous
MIC	Ghir_A08G017480	nonsynonymous
MIC	Ghir_A08G017500	nonsynonymous
MIC	Ghir_A08G017520	nonsynonymous
MIC	Ghir_A08G017530	nonsynonymous
MIC	Ghir_A08G017580	nonsynonymous
MIC	Ghir_A08G017590	nonsynonymous
MIC	Ghir_A08G017610	nonsynonymous
MIC	Ghir_A08G017620	nonsynonymous
MIC	Ghir_A08G017670	nonsynonymous
MIC	Ghir_A08G017690	nonsynonymous
MIC	Ghir_A08G017700	nonsynonymous
MIC	Ghir_A08G017730	nonsynonymous
MIC	Ghir_A08G017740	nonsynonymous
MIC	Ghir_A08G017750	nonsynonymous
MIC	Ghir_A08G017760	nonsynonymous
MIC	Ghir_A08G017770	nonsynonymous
MIC	Ghir_A08G017790	nonsynonymous
MIC	Ghir_A08G017820	nonsynonymous
MIC	Ghir_A08G017930	nonsynonymous
MIC	Ghir_A08G018360	nonsynonymous
MIC	Ghir_A08G018370	nonsynonymous
MIC	Ghir_A08G018380	nonsynonymous
MIC	Ghir_A08G018390	nonsynonymous
MIC	Ghir_A08G018400	nonsynonymous
MIC	Ghir_A08G018420	nonsynonymous
MIC	Ghir_A08G018500	nonsynonymous
MIC	Ghir_A08G018520	nonsynonymous
MIC	Ghir_A08G018600	nonsynonymous
MIC	Ghir_A08G018730	nonsynonymous
MIC	Ghir_A08G018740	nonsynonymous
MIC	Ghir_A08G018750	nonsynonymous
MIC	Ghir_A08G018760	nonsynonymous
MIC	Ghir_A08G018800	nonsynonymous
MIC	Ghir_A08G018830	nonsynonymous
MIC	Ghir_A08G018850	nonsynonymous
MIC	Ghir_A08G018880	nonsynonymous
MIC	Ghir_A08G019080	nonsynonymous
MIC	Ghir_A08G019100	nonsynonymous
MIC	Ghir_A08G019110	nonsynonymous
MIC	Ghir_A08G019130	nonsynonymous
MIC	Ghir_A08G019140	nonsynonymous
MIC	Ghir_A08G019150	nonsynonymous
MIC	Ghir_A08G019160	nonsynonymous
MIC	Ghir_A08G019250	nonsynonymous
MIC	Ghir_A08G019260	nonsynonymous
MIC	Ghir_A08G019280	nonsynonymous
MIC	Ghir_A08G019330	nonsynonymous
MIC	Ghir_A08G019450	nonsynonymous
MIC	Ghir_A08G019480	nonsynonymous
MIC	Ghir_A08G019500	nonsynonymous
MIC	Ghir_A08G019560	nonsynonymous
MIC	Ghir_A08G019580	nonsynonymous
MIC	Ghir_A08G019640	nonsynonymous
MIC	Ghir_A08G019650	nonsynonymous
MIC	Ghir_A08G019660	nonsynonymous
MIC	Ghir_A08G019670	nonsynonymous
MIC	Ghir_A08G019680	nonsynonymous
MIC	Ghir_A08G019690	nonsynonymous
MIC	Ghir_A08G019730	nonsynonymous
MIC	Ghir_A12G017290	nonsynonymous
MIC	Ghir_A12G017300	nonsynonymous
