# Supplementary material for: Genomic interrogation of a MAGIC population highlights genetic factors controlling fiber quality traits in cotton
Source: Commun Biol. 2022 Jan 17;5:60. doi: 10.1038/s42003-022-03022-7 (PMC8764025; doi:10.1038/s42003-022-03022-7)
Supplement: Supplementary file 14 — Supplementary Data 11 [file 42003_2022_3022_MOESM14_ESM.xlsx]

## Sheet: Supplementary Data 11
Summary of significant epistatic pairs
Trait	SNP1	SNP2	Estimate	Pr	PVE	Bonferroni Adjusted-P	Subgenomes
FL	Ghir_D11_961891	Ghir_A05_6871519	-0.0174559	8.62514e-10	0.0481484	0.000677411	AD
FL	Ghir_D04_1171367	Ghir_A02_10279551	-0.023329	1.07353e-08	0.0507362	0.00843138	AD
FL	Ghir_A02_1724880	Ghir_A03_3465017	0.0265375	3.36682e-11	0.037203	2.64427e-05	AA
FL	Ghir_D10_2448439	Ghir_D01_42442050	0.0184338	6.91103e-09	0.0405928	0.00542786	DD
FL	Ghir_D12_2685478	Ghir_D05_60983343	-0.013356	2.25931e-09	0.0267196	0.00177444	DD
FL	Ghir_D11_2738830	Ghir_D01_6258935	-0.0174702	8.85561e-09	0.0382217	0.00695512	DD
FL	Ghir_D02_3538382	Ghir_A06_59230631	-0.0271636	3.46562e-09	0.0477402	0.00272186	AD
FL	Ghir_D06_3555541	Ghir_D05_8656225	0.0173776	1.86578e-09	0.0252903	0.00146537	DD
FL	Ghir_D03_3712597	Ghir_D07_22256282	-0.0174013	3.83169e-09	0.041867	0.00300938	DD
FL	Ghir_D07_3762349	Ghir_D11_72208709	0.0357397	1.03623e-08	0.065346	0.00813849	DD
FL	Ghir_D03_3770520	Ghir_D07_22256282	-0.0171461	3.40046e-09	0.0385984	0.00267069	DD
FL	Ghir_A09_4068645	Ghir_A08_29913785	0.0246415	1.05855e-10	0.043515	8.31372e-05	AA
FL	Ghir_D01_4407634	Ghir_A08_29913785	-0.0235259	7.44076e-09	0.0420148	0.0058439	AD
FL	Ghir_D02_4794197	Ghir_A04_83252808	0.0174546	8.02129e-09	0.0431804	0.00629985	AD
FL	Ghir_D10_5556734	Ghir_A04_75407980	0.0174775	1.0815e-08	0.038014	0.00849398	AD
FL	Ghir_A13_5771435	Ghir_A05_6345369	0.0303317	6.63567e-09	0.0590789	0.0052116	AA
FL	Ghir_A09_6233911	Ghir_A08_30481166	-0.023947	7.46339e-09	0.0277413	0.00586168	AA
FL	Ghir_A03_10579228	Ghir_A08_24354751	0.0231284	1.01492e-08	0.0515133	0.00797111	AA
FL	Ghir_D06_10872759	Ghir_D02_58884259	-0.0161456	5.99612e-09	0.0424847	0.0047093	DD
FL	Ghir_A12_12290683	Ghir_A02_59295134	-0.0222588	6.91949e-09	0.0231617	0.00543451	AA
FL	Ghir_D05_12888175	Ghir_D07_25584382	-0.0314972	5.03335e-09	0.0484254	0.00395315	DD
FL	Ghir_A12_14308103	Ghir_A09_25690890	0.0136097	6.18022e-09	0.0278406	0.00485389	AA
FL	Ghir_D05_14556623	Ghir_A08_75611330	-0.0435647	6.43633e-09	0.0565048	0.00505503	AD
FL	Ghir_A13_14976645	Ghir_A04_32400767	-0.0152168	5.41218e-09	0.0305742	0.00425068	AA
FL	Ghir_A12_15476699	Ghir_D01_56762486	0.0259743	1.00557e-08	0.0418149	0.00789768	AD
FL	Ghir_D11_16534807	Ghir_D12_40449275	0.0214532	1.92029e-09	0.0587157	0.00150817	DD
FL	Ghir_A10_19837371	Ghir_A06_77066073	0.0126884	7.79201e-09	0.0245286	0.00611977	AA
FL	Ghir_D05_20665867	Ghir_A09_57991654	-0.0369245	1.99771e-09	0.0511797	0.00156899	AD
FL	Ghir_D03_21063561	Ghir_A09_28804417	0.020042	2.71163e-09	0.0319312	0.00212969	AD
FL	Ghir_A08_23961769	Ghir_D04_50025375	0.01703	1.89825e-09	0.0295706	0.00149087	AD
FL	Ghir_A08_25378489	Ghir_A07_97406280	0.0191856	1.27086e-08	0.0291414	0.00998125	AA
FL	Ghir_A08_26077804	Ghir_A03_83271802	-0.0289862	3.21238e-09	0.0447596	0.00252297	AA
FL	Ghir_A08_26077804	Ghir_A11_120282013	-0.0277999	2.29285e-09	0.0321033	0.00180078	AA
FL	Ghir_D08_27947107	Ghir_A08_63009005	-0.0331972	6.59186e-09	0.0496007	0.00517719	AD
FL	Ghir_A08_28330390	Ghir_A03_97396177	-0.0339133	3.70979e-09	0.0623124	0.00291364	AA
FL	Ghir_D05_30661328	Ghir_A08_67769943	-0.0260646	1.09006e-08	0.0364979	0.00856121	AD
FL	Ghir_A13_31449311	Ghir_A03_52871073	-0.0223229	1.15438e-08	0.0394065	0.00906638	AA
FL	Ghir_A09_35596039	Ghir_A05_67987378	-0.0259338	6.53027e-09	0.0372408	0.00512882	AA
FL	Ghir_A11_36602249	Ghir_A07_88376518	0.0289313	6.45985e-09	0.0376625	0.00507351	AA
FL	Ghir_A03_42676901	Ghir_A07_65570022	-0.0253652	6.14956e-09	0.0153515	0.00482981	AA
FL	Ghir_D12_44706207	Ghir_A01_98028243	-0.0201964	6.46392e-09	0.0345339	0.00507671	AD
FL	Ghir_D01_46160208	Ghir_A09_58138759	-0.0341519	5.04054e-09	0.0537507	0.00395879	AD
FL	Ghir_D01_46648763	Ghir_A09_58138759	-0.0328901	1.26526e-08	0.0501709	0.00993727	AD
FL	Ghir_D12_47256142	Ghir_A09_75234941	0.0335061	7.23871e-09	0.0564867	0.00568522	AD
FL	Ghir_A08_51925843	Ghir_A13_99868747	-0.0271763	8.47524e-09	0.0490224	0.00665637	AA
FL	Ghir_D01_57419070	Ghir_A01_94910412	-0.0142488	4.87517e-09	0.0317085	0.00382891	AD
FL	Ghir_D02_61770002	Ghir_A12_88529523	0.0134626	1.79735e-09	0.0269726	0.00141162	AD
FL	Ghir_D02_67511725	Ghir_A13_95198918	0.015015	6.73253e-09	0.0358283	0.00528767	AD
FL	Ghir_D11_72208394	Ghir_A08_77538046	-0.0230775	7.41857e-09	0.051054	0.00582647	AD
FL	Ghir_A12_73941082	Ghir_A08_80733632	-0.0277629	8.39703e-09	0.0412568	0.00659495	AA
FL	Ghir_A10_82864872	Ghir_A11_105642964	0.0145168	1.06113e-08	0.0348714	0.00833404	AA
FL	Ghir_A10_83853991	Ghir_A11_122268554	-0.0156053	1.99332e-09	0.034632	0.00156554	AA
MIC	Ghir_A05_89999	Ghir_D13_37934478	-0.203275	8.50573e-09	0.0463609	0.00748136	AD
MIC	Ghir_A05_89999	Ghir_D13_39240527	-0.200035	1.07315e-08	0.048488	0.00943911	AD
MIC	Ghir_A09_434017	Ghir_A03_7823054	0.124228	3.43957e-09	0.0338539	0.00302533	AA
MIC	Ghir_D02_1853449	Ghir_D01_51623856	0.283242	6.18353e-09	0.0521439	0.00543883	DD
MIC	Ghir_D02_1853449	Ghir_A08_62021100	0.297845	1.93542e-09	0.0559638	0.00170234	AD
MIC	Ghir_D02_1971204	Ghir_A08_62021100	0.286768	3.7734e-09	0.0605837	0.00331896	AD
MIC	Ghir_A05_2835372	Ghir_A08_39088962	0.180991	3.667e-09	0.0490323	0.00322537	AA
MIC	Ghir_D02_2884083	Ghir_A08_62021100	0.279507	3.99995e-09	0.0554881	0.00351822	AD
MIC	Ghir_D02_2990905	Ghir_A08_62021100	0.279977	3.26987e-09	0.0555383	0.00287607	AD
MIC	Ghir_A10_3062481	Ghir_A01_57035331	0.127599	9.54684e-09	0.0331617	0.00839708	AA
MIC	Ghir_D02_3359056	Ghir_A08_62021100	0.31331	3.16234e-09	0.0604045	0.00278149	AD
MIC	Ghir_D02_3593321	Ghir_A08_62021100	0.29995	1.49735e-09	0.061881	0.00131702	AD
MIC	Ghir_D02_3670352	Ghir_A08_62021100	0.291023	4.01788e-10	0.064127	0.0003534	AD
MIC	Ghir_D02_3758747	Ghir_A08_62021100	0.31218	2.50375e-09	0.0590217	0.00220221	AD
MIC	Ghir_D02_4054140	Ghir_A08_62021100	0.283148	3.18997e-10	0.0686804	0.000280579	AD
MIC	Ghir_D05_4095732	Ghir_A08_53051505	0.170015	1.06851e-08	0.042751	0.00939827	AD
MIC	Ghir_D07_4485094	Ghir_D05_55305106	-0.15965	4.68413e-09	0.0507746	0.00412001	DD
MIC	Ghir_A09_4888922	Ghir_A07_87325898	-0.17773	7.70059e-10	0.0325871	0.000677319	AA
MIC	Ghir_A09_6143041	Ghir_D02_9118417	0.304158	1.03693e-08	0.0589067	0.00912052	AD
MIC	Ghir_A09_6143041	Ghir_A08_70587504	0.332718	9.88997e-09	0.0578009	0.00869889	AA
MIC	Ghir_A04_6178800	Ghir_D13_45599421	0.245329	8.18371e-09	0.0440834	0.00719812	AD
MIC	Ghir_A03_6904019	Ghir_A10_19612813	0.0881313	6.43788e-09	0.0273309	0.00566255	AA
MIC	Ghir_A01_7268095	Ghir_D13_53604978	-0.161336	3.40117e-09	0.0536666	0.00299156	AD
MIC	Ghir_A01_8714033	Ghir_A11_106472223	-0.153752	7.8934e-09	0.0373937	0.00694277	AA
MIC	Ghir_A04_9919971	Ghir_A09_32571925	0.0860999	1.54766e-09	0.0256655	0.00136127	AA
MIC	Ghir_D08_10103037	Ghir_A13_99061197	-0.318953	1.09068e-09	0.0633021	0.000959324	AD
MIC	Ghir_D08_10103037	Ghir_A13_99145734	-0.288828	1.91681e-09	0.063975	0.00168596	AD
MIC	Ghir_D08_10103037	Ghir_A13_99203049	-0.283479	3.24693e-09	0.0607113	0.0028559	AD
MIC	Ghir_A04_10120751	Ghir_D08_14821673	-0.1722	1.01419e-08	0.0364422	0.00892047	AD
MIC	Ghir_A12_10284657	Ghir_D13_43110508	-0.18986	9.52691e-09	0.0542796	0.00837956	AD
MIC	Ghir_A01_10726767	Ghir_A08_42387016	0.203025	8.85092e-09	0.0351797	0.00778497	AA
MIC	Ghir_D06_11086905	Ghir_D10_61050842	-0.148881	9.82657e-09	0.0326075	0.00864313	DD
MIC	Ghir_A12_11282697	Ghir_A08_66327567	-0.176366	1.87628e-09	0.0272599	0.00165031	AA
MIC	Ghir_D13_11592943	Ghir_D13_54471040	0.124402	7.85455e-09	0.0374753	0.00690861	DD
MIC	Ghir_D10_11645735	Ghir_D07_49799677	0.0903768	9.79535e-09	0.0300231	0.00861566	DD
MIC	Ghir_D07_14810635	Ghir_D13_60223589	0.138151	9.23705e-09	0.0220117	0.0081246	DD
MIC	Ghir_D03_16841300	Ghir_A04_69536254	-0.158591	1.13032e-08	0.0443693	0.0099419	AD
MIC	Ghir_A05_16937008	Ghir_A10_30987265	0.145254	2.58182e-09	0.0508664	0.00227088	AA
MIC	Ghir_D03_19517959	Ghir_A04_69536254	-0.17338	1.58293e-09	0.0503045	0.00139229	AD
MIC	Ghir_D03_21158510	Ghir_A04_69536254	-0.175446	3.72347e-09	0.0477441	0.00327504	AD
MIC	Ghir_A05_21572349	Ghir_D12_23739485	0.114188	5.4837e-09	0.0289587	0.00482328	AD
MIC	Ghir_D01_22325903	Ghir_D13_60223682	0.117836	5.31705e-10	0.0258541	0.00046767	DD
MIC	Ghir_A05_24702312	Ghir_D09_45104108	-0.148186	4.86059e-09	0.0392928	0.00427521	AD
MIC	Ghir_D06_28595486	Ghir_D01_33127936	0.149634	9.93803e-09	0.0375291	0.00874116	DD
MIC	Ghir_D07_28774204	Ghir_A10_109764948	-0.0978584	6.84172e-09	0.0367186	0.00601775	AD
MIC	Ghir_D01_29616514	Ghir_A07_32678949	-0.181047	8.99215e-09	0.0308745	0.0079092	AD
MIC	Ghir_D01_29809460	Ghir_A07_32678949	-0.188258	9.41655e-09	0.031646	0.00828249	AD
MIC	Ghir_A08_29931181	Ghir_A09_81377097	-0.193564	6.04681e-09	0.039387	0.00531858	AA
MIC	Ghir_D01_29958482	Ghir_A07_32678949	-0.187567	7.25174e-09	0.0302449	0.00637839	AD
MIC	Ghir_D01_31910248	Ghir_A07_32678949	-0.198055	1.68621e-09	0.0334935	0.00148314	AD
MIC	Ghir_A07_32678949	Ghir_D01_38006740	-0.211813	6.94616e-10	0.0357035	0.000610962	AD
MIC	Ghir_A07_32678949	Ghir_D01_43299047	-0.193397	6.22233e-09	0.0293646	0.00547295	AD
MIC	Ghir_D09_34873785	Ghir_D08_51653354	0.16114	3.78453e-09	0.0500468	0.00332875	DD
MIC	Ghir_A07_35145945	Ghir_A10_108277658	-0.190637	1.06206e-08	0.0476815	0.00934157	AA
MIC	Ghir_A08_35326775	Ghir_A08_52221443	0.195973	7.61664e-09	0.045531	0.00669935	AA
MIC	Ghir_A08_38295018	Ghir_A08_62021100	0.240398	1.10156e-08	0.0514026	0.00968895	AA
MIC	Ghir_D03_40541338	Ghir_D05_62143094	-0.162215	6.96728e-09	0.036318	0.00612819	DD
MIC	Ghir_D05_40619840	Ghir_D11_63180059	0.146492	1.12625e-09	0.0416382	0.000990612	DD
MIC	Ghir_A11_41631680	Ghir_A10_79731944	0.125174	1.11155e-08	0.0437307	0.00977686	AA
MIC	Ghir_A03_42194439	Ghir_A05_55151904	0.306553	5.25228e-09	0.0717385	0.00461973	AA
MIC	Ghir_D07_47290567	Ghir_A06_123084978	0.085522	1.129e-08	0.0207588	0.0099303	AD
MIC	Ghir_A09_47797617	Ghir_A05_99034247	-0.161531	1.97114e-09	0.0450249	0.00173375	AA
MIC	Ghir_D09_48990089	Ghir_D04_55196777	-0.0885276	6.47636e-09	0.030227	0.00569639	DD
MIC	Ghir_A03_56506678	Ghir_A06_88442640	0.380404	1.0752e-08	0.0648386	0.00945713	AA
MIC	Ghir_A10_64310796	Ghir_A08_108400835	-0.0971342	7.42795e-09	0.0239357	0.00653338	AA
MIC	Ghir_A04_64781194	Ghir_A10_69067179	0.193036	6.49929e-10	0.0606434	0.000571656	AA
MIC	Ghir_A10_68317469	Ghir_A08_108400835	-0.119486	2.64163e-09	0.0249011	0.00232349	AA
MIC	Ghir_A10_68317469	Ghir_A08_108475321	-0.119448	3.05589e-09	0.0228938	0.00268786	AA
MIC	Ghir_A10_68317469	Ghir_A08_108569911	-0.11703	5.22904e-09	0.0247441	0.00459929	AA
FS	Ghir_D01_2080957	Ghir_D09_16945973	0.58354	1.85105e-10	0.0421246	0.000193974	DD
FS	Ghir_D03_2090621	Ghir_A07_16466065	0.738038	6.29919e-09	0.0516458	0.00660103	AD
FS	Ghir_A12_2348857	Ghir_A02_38241607	1.03071	7.16959e-09	0.0325709	0.00751315	AA
FS	Ghir_D07_2535072	Ghir_A01_47071290	0.894875	7.67468e-09	0.0453661	0.00804244	AD
FS	Ghir_A05_2651965	Ghir_A03_94223697	0.571426	1.37588e-09	0.0362468	0.00144181	AA
FS	Ghir_A01_3880483	Ghir_A05_101840104	0.908645	4.05385e-09	0.0511409	0.00424811	AA
FS	Ghir_D02_4248094	Ghir_A10_36684062	0.936451	5.17093e-09	0.0465894	0.00541871	AD
FS	Ghir_A05_4491502	Ghir_D09_30595046	0.990876	9.31677e-09	0.0516604	0.00976321	AD
FS	Ghir_A13_4638617	Ghir_A10_29807467	-0.765343	4.78012e-09	0.0318152	0.00500917	AA
FS	Ghir_D11_5519645	Ghir_A01_16719927	0.505531	6.32857e-09	0.0244418	0.00663182	AD
FS	Ghir_D11_5519645	Ghir_A01_16771410	-0.53042	6.21929e-10	0.0339217	0.00065173	AD
FS	Ghir_D13_5716078	Ghir_A08_66064596	2.18976	5.22101e-09	0.056396	0.00547119	AD
FS	Ghir_A13_5771435	Ghir_A04_61961590	1.91646	4.29236e-09	0.0617384	0.00449804	AA
FS	Ghir_D03_5934501	Ghir_A08_38870254	0.818494	5.34731e-09	0.0436165	0.00560354	AD
FS	Ghir_D06_6137361	Ghir_A08_66026386	1.1227	9.33013e-09	0.0574672	0.00977721	AD
FS	Ghir_A06_6632734	Ghir_D07_26917640	-0.539007	8.03767e-09	0.0372841	0.00842282	AD
FS	Ghir_D10_6844677	Ghir_D05_52358071	0.869526	2.23493e-09	0.0461244	0.00234202	DD
FS	Ghir_D13_6917705	Ghir_A08_54906125	1.6137	4.05247e-09	0.055725	0.00424666	AD
FS	Ghir_D10_7563181	Ghir_A06_40230865	-0.846618	4.11495e-10	0.037825	0.000431213	AD
FS	Ghir_A09_7837683	Ghir_A04_10624822	0.811548	4.87463e-09	0.0507347	0.00510822	AA
FS	Ghir_D11_8000433	Ghir_A07_23613296	1.09345	2.91547e-09	0.050279	0.00305517	AD
FS	Ghir_A09_8058536	Ghir_A04_10624822	0.815782	6.70253e-09	0.0483614	0.0070237	AA
FS	Ghir_D06_10646068	Ghir_A08_25755752	1.56954	8.47712e-09	0.0537791	0.00888333	AD
FS	Ghir_A02_11074530	Ghir_D07_47068244	0.621137	3.11665e-09	0.0428496	0.00326599	AD
FS	Ghir_A11_11731423	Ghir_A08_66064596	1.78662	4.47322e-09	0.0618255	0.00468757	AA
FS	Ghir_A02_11928355	Ghir_D13_46884578	0.753125	9.49684e-09	0.0422245	0.00995191	AD
FS	Ghir_A09_12305844	Ghir_A08_27725404	1.45142	8.39204e-10	0.0652115	0.000879417	AA
FS	Ghir_A03_12875873	Ghir_D01_28326716	0.646444	4.37441e-09	0.0448405	0.00458402	AD
FS	Ghir_D07_12960153	Ghir_A05_21298976	0.479437	3.79686e-09	0.0229835	0.0039788	AD
FS	Ghir_A06_13508737	Ghir_A13_49491257	1.36905	9.21452e-09	0.0563649	0.00965607	AA
FS	Ghir_A12_13795349	Ghir_A08_54906125	1.59587	2.19611e-09	0.0564189	0.00230134	AA
FS	Ghir_D09_14919774	Ghir_A07_48994910	0.909713	6.01778e-09	0.0517092	0.00630614	AD
FS	Ghir_D09_15108584	Ghir_A07_48994910	0.886064	3.9033e-09	0.0508941	0.00409034	AD
FS	Ghir_A03_15430764	Ghir_D01_28407901	-0.496769	7.015e-09	0.0266415	0.00735114	AD
FS	Ghir_D07_15439949	Ghir_A12_79989789	-0.693518	4.47994e-09	0.0215978	0.00469461	AD
FS	Ghir_D09_16517621	Ghir_A07_48994910	0.928685	9.43967e-09	0.0515025	0.009892	AD
FS	Ghir_A03_16729221	Ghir_D01_26704322	-0.521387	1.95551e-10	0.0330998	0.000204921	AD
FS	Ghir_A03_16729221	Ghir_D01_28007095	0.52286	1.14514e-09	0.0339118	0.00120002	AD
FS	Ghir_A03_16729221	Ghir_D01_28158547	0.548599	2.42789e-10	0.0361358	0.000254423	AD
FS	Ghir_A03_16729221	Ghir_D01_28407901	-0.48526	3.53489e-09	0.0256499	0.00370427	AD
FS	Ghir_D02_18067868	Ghir_A08_28702860	1.22469	9.17769e-09	0.0473131	0.00961747	AD
FS	Ghir_D13_18388687	Ghir_A07_86214922	-0.59264	8.08775e-09	0.0346946	0.00847529	AD
FS	Ghir_D06_18621660	Ghir_A08_37415809	1.56857	5.40776e-10	0.0557036	0.000566689	AD
FS	Ghir_D03_19338218	Ghir_D08_34738164	0.924674	7.82065e-10	0.05883	0.00081954	DD
FS	Ghir_A10_20832202	Ghir_D13_48335899	0.66604	9.29327e-09	0.0354757	0.00973858	AD
FS	Ghir_D05_21420307	Ghir_A10_108440617	1.46633	2.9035e-09	0.0429279	0.00304263	AD
FS	Ghir_A05_22272809	Ghir_A08_47676854	2.54285	7.77952e-09	0.0574128	0.0081523	AA
FS	Ghir_D07_22816474	Ghir_A03_100793801	0.59986	9.50804e-09	0.0344079	0.00996365	AD
FS	Ghir_D07_22909842	Ghir_A03_100793801	0.614319	1.04639e-09	0.0356777	0.00109653	AD
FS	Ghir_D01_23199604	Ghir_A08_25683758	1.34895	3.07663e-09	0.0635169	0.00322406	AD
FS	Ghir_D01_23736703	Ghir_A08_25683758	1.36279	2.7969e-09	0.0632122	0.00293092	AD
FS	Ghir_D01_23965401	Ghir_A08_25683758	1.52345	6.77216e-09	0.0648438	0.00709667	AD
FS	Ghir_D01_23965401	Ghir_A09_69241896	1.17111	5.68802e-09	0.0597257	0.00596058	AD
FS	Ghir_D01_24269320	Ghir_A08_25683758	1.25627	1.9766e-09	0.065838	0.00207132	AD
FS	Ghir_D01_24461023	Ghir_A08_25683758	1.26076	4.56644e-09	0.062571	0.00478526	AD
FS	Ghir_D01_24523923	Ghir_A08_25683758	1.3568	3.14959e-09	0.0642261	0.00330051	AD
FS	Ghir_D01_24742272	Ghir_A08_25683758	1.32377	7.55289e-09	0.0608249	0.00791481	AD
FS	Ghir_D01_24809339	Ghir_A08_25683758	1.35241	4.42971e-09	0.061884	0.00464197	AD
FS	Ghir_A04_24997791	Ghir_A13_81328600	0.712911	6.42896e-09	0.0374918	0.00673702	AA
FS	Ghir_D07_25380336	Ghir_D03_38227213	1.21109	7.39387e-09	0.0516748	0.00774817	DD
FS	Ghir_D12_25508930	Ghir_A08_25755752	1.49611	9.15422e-09	0.0567652	0.00959287	AD
FS	Ghir_D01_25529405	Ghir_A08_25683758	1.26117	5.80565e-09	0.060597	0.00608384	AD
FS	Ghir_A08_25740519	Ghir_A08_83097262	1.07816	9.26975e-09	0.043158	0.00971394	AA
FS	Ghir_A08_25755752	Ghir_A07_30144240	1.96547	7.4497e-09	0.0553014	0.00780667	AA
FS	Ghir_A08_25755752	Ghir_D12_61050967	1.5227	7.02654e-09	0.0582973	0.00736323	AD
FS	Ghir_A08_25755752	Ghir_A13_88403884	1.82846	3.72748e-09	0.0728955	0.0039061	AA
FS	Ghir_D02_25908063	Ghir_A08_92910649	1.16955	9.01349e-09	0.0503596	0.0094454	AD
FS	Ghir_D01_25960979	Ghir_A09_69241896	1.13822	8.63744e-09	0.0551487	0.00905133	AD
FS	Ghir_A02_27016483	Ghir_A01_101695607	1.61732	3.68109e-09	0.0586545	0.00385748	AA
FS	Ghir_D08_27630628	Ghir_A04_40188767	0.944612	4.32983e-10	0.0527291	0.000453731	AD
FS	Ghir_A08_27725404	Ghir_A12_30154647	1.61473	2.1417e-09	0.073614	0.00224432	AA
FS	Ghir_A06_27747467	Ghir_D06_38927921	0.567672	3.69885e-09	0.0333607	0.00387609	AD
FS	Ghir_D08_29581222	Ghir_D04_56273712	1.65361	8.73323e-09	0.0544515	0.00915171	DD
FS	Ghir_A05_29904799	Ghir_A09_52331057	1.84791	5.02055e-09	0.0597568	0.00526112	AA
FS	Ghir_A04_32528655	Ghir_A13_81328600	0.714766	9.1447e-09	0.0376494	0.00958289	AA
FS	Ghir_D01_33128823	Ghir_A10_48546835	0.977495	1.5095e-09	0.0434979	0.00158184	AD
FS	Ghir_A03_34169023	Ghir_A13_102461771	0.780232	4.49549e-09	0.0462768	0.00471091	AA
FS	Ghir_A08_36681708	Ghir_A01_83293350	1.62391	5.36559e-10	0.0627244	0.00056227	AA
FS	Ghir_A06_36861711	Ghir_A01_83293350	3.11335	4.58397e-09	0.0649128	0.00480363	AA
FS	Ghir_D01_37102726	Ghir_A10_48546835	0.938575	4.81495e-09	0.0420491	0.00504567	AD
FS	Ghir_D01_37790657	Ghir_A10_48546835	0.96751	5.21569e-09	0.0419239	0.00546561	AD
FS	Ghir_D03_38227213	Ghir_A08_47481192	1.27962	4.14845e-09	0.0563541	0.00434724	AD
FS	Ghir_D03_38296113	Ghir_A01_97316818	1.15596	1.64857e-09	0.0607824	0.00172756	AD
FS	Ghir_D06_38701326	Ghir_A04_84056427	0.879262	2.30116e-09	0.0449775	0.00241143	AD
FS	Ghir_A04_39237060	Ghir_A13_81328600	0.728564	3.47825e-09	0.0382642	0.00364493	AA
FS	Ghir_D03_39268257	Ghir_A01_97316818	1.19073	6.34442e-09	0.0549249	0.00664843	AD
FS	Ghir_D03_39454105	Ghir_A01_97316818	1.20936	2.30398e-09	0.0594439	0.00241438	AD
FS	Ghir_D03_39540098	Ghir_A01_97316818	1.12063	7.87657e-09	0.052144	0.008254	AD
FS	Ghir_D09_39609731	Ghir_D07_55603025	1.29619	6.07778e-09	0.0409684	0.00636902	DD
FS	Ghir_A08_39628121	Ghir_D13_45765758	0.949368	8.05471e-09	0.0422954	0.00844067	AD
FS	Ghir_A08_39628121	Ghir_D13_46352156	0.891512	3.57179e-09	0.0408667	0.00374295	AD
FS	Ghir_A08_39628121	Ghir_D13_47069921	1.05639	2.68877e-10	0.0517497	0.000281761	AD
FS	Ghir_D01_40017078	Ghir_A10_48546835	1.00502	5.60557e-09	0.0456593	0.00587418	AD
FS	Ghir_D12_41900329	Ghir_D07_52592139	1.03116	1.13698e-09	0.0621359	0.00119146	DD
FS	Ghir_A01_41901509	Ghir_D12_44995925	0.584967	3.26058e-10	0.0394273	0.000341682	AD
FS	Ghir_A03_42647635	Ghir_A11_56318994	0.693313	2.34539e-09	0.0344806	0.00245778	AA
FS	Ghir_A08_42661387	Ghir_D12_52362911	1.21228	2.5152e-09	0.062777	0.00263573	AD
FS	Ghir_D12_44475877	Ghir_A02_74012054	1.20968	1.36347e-09	0.0595003	0.00142881	AD
FS	Ghir_D03_44847029	Ghir_A08_117108417	-1.11458	5.86178e-09	0.0256611	0.00614266	AD
FS	Ghir_A07_45153965	Ghir_A09_59152020	0.521196	4.18869e-09	0.0365082	0.0043894	AA
FS	Ghir_A04_45479921	Ghir_D13_58530027	1.26141	4.04244e-09	0.0521272	0.00423615	AD
FS	Ghir_A07_46699685	Ghir_A07_90982265	0.574025	7.18341e-09	0.0308404	0.00752763	AA
FS	Ghir_A04_46744071	Ghir_A13_81328600	0.729606	3.71852e-09	0.0396016	0.00389671	AA
FS	Ghir_D13_46884578	Ghir_A07_94323947	1.02455	3.4697e-09	0.0566172	0.00363596	AD
FS	Ghir_A04_46952878	Ghir_A13_81328600	0.75754	3.29764e-09	0.0417263	0.00345566	AA
FS	Ghir_D12_47005134	Ghir_A13_93603385	1.13903	1.85932e-10	0.048655	0.000194842	AD
FS	Ghir_A07_47135703	Ghir_A07_90518448	0.496983	3.30685e-09	0.0287543	0.00346531	AA
FS	Ghir_A01_47178531	Ghir_D08_50947126	1.46047	6.9555e-09	0.0533382	0.00728879	AD
FS	Ghir_A01_47178531	Ghir_D08_51055082	1.51942	3.99352e-09	0.059835	0.00418488	AD
FS	Ghir_A04_47494359	Ghir_A13_81328600	0.717626	2.55187e-09	0.0389978	0.00267415	AA
FS	Ghir_A08_48184391	Ghir_A07_91818707	1.117	8.8832e-09	0.0591036	0.00930886	AA
FS	Ghir_A07_48556356	Ghir_A07_90982265	0.608801	2.4763e-09	0.0352269	0.00259496	AA
FS	Ghir_D02_48580948	Ghir_D09_50212883	-0.745468	5.4428e-09	0.0351122	0.00570361	DD
FS	Ghir_A08_48652666	Ghir_A03_79454401	0.9895	5.65743e-09	0.0450453	0.00592853	AA
FS	Ghir_D12_49605016	Ghir_A08_91020683	-0.551091	7.60001e-09	0.0381837	0.00796419	AD
FS	Ghir_A07_49616512	Ghir_A09_59152020	0.523834	5.13054e-09	0.0332919	0.00537639	AA
FS	Ghir_A07_49616512	Ghir_A07_90518448	0.54	5.27522e-10	0.0319045	0.0005528	AA
FS	Ghir_A07_49735104	Ghir_A07_90518448	0.489064	7.40307e-09	0.0276538	0.00775781	AA
FS	Ghir_D04_50022998	Ghir_A02_64730712	1.05084	1.10601e-09	0.0558216	0.001159	AD
FS	Ghir_D13_50080184	Ghir_A11_75112872	1.19101	7.00354e-10	0.0493435	0.000733913	AD
FS	Ghir_A07_50624601	Ghir_A07_90518448	0.515469	8.14475e-10	0.0289869	0.000853503	AA
FS	Ghir_A07_51103513	Ghir_A07_90518448	0.512871	3.09803e-09	0.0285635	0.00324648	AA
FS	Ghir_A07_51943392	Ghir_A07_90518448	0.520775	1.26157e-09	0.0327501	0.00132202	AA
FS	Ghir_D05_52006612	Ghir_D07_52592139	1.15197	6.98074e-10	0.074092	0.000731525	DD
FS	Ghir_A08_52011467	Ghir_D13_58530027	1.62272	2.51177e-09	0.0681013	0.00263213	AD
FS	Ghir_A07_52410971	Ghir_A07_90477646	-0.679303	2.96042e-09	0.0438371	0.00310228	AA
FS	Ghir_D04_52421637	Ghir_A02_78924507	1.39958	7.8523e-09	0.055804	0.00822857	AD
FS	Ghir_A07_52832790	Ghir_A07_90518448	0.527207	4.10794e-10	0.031063	0.000430479	AA
FS	Ghir_A07_53681960	Ghir_A07_90982265	-0.623907	6.26396e-11	0.0420214	6.56411e-05	AA
FS	Ghir_A07_53813167	Ghir_A10_77784918	-0.695161	8.93946e-09	0.02519	0.00936782	AA
FS	Ghir_A07_54313728	Ghir_A07_90518448	0.515777	1.22675e-09	0.0300575	0.00128553	AA
FS	Ghir_D07_55547344	Ghir_A08_73825122	0.850083	1.92221e-09	0.045619	0.00201432	AD
FS	Ghir_D07_55603025	Ghir_A04_61961590	1.77234	8.69367e-09	0.0430298	0.00911025	AD
FS	Ghir_A13_56229726	Ghir_A10_99242787	-0.684984	2.24545e-09	0.0396508	0.00235305	AA
FS	Ghir_A07_56417793	Ghir_A07_90477646	-0.669352	3.03087e-09	0.043363	0.0031761	AA
FS	Ghir_A07_56417793	Ghir_A07_90518448	-0.483773	8.32986e-09	0.0289044	0.00872901	AA
FS	Ghir_A07_56417793	Ghir_A07_90839807	-0.645607	8.5591e-09	0.0403422	0.00896924	AA
FS	Ghir_A08_56641601	Ghir_A08_73545549	-0.853564	4.12699e-09	0.0240741	0.00432475	AA
FS	Ghir_A07_57109649	Ghir_A07_90518448	0.509987	3.9677e-09	0.0304827	0.00415782	AA
FS	Ghir_A07_57659784	Ghir_A07_90518448	0.518789	1.59677e-09	0.0306998	0.00167328	AA
FS	Ghir_A07_58221063	Ghir_A07_90477646	-0.671938	1.46625e-09	0.0478843	0.0015365	AA
FS	Ghir_A05_58492743	Ghir_A13_102632470	1.22211	7.18056e-09	0.0515823	0.00752464	AA
FS	Ghir_D13_58530027	Ghir_A04_62453982	1.27804	1.63604e-09	0.0554401	0.00171443	AD
FS	Ghir_A07_58578104	Ghir_A07_90839807	-0.63113	6.76175e-09	0.0390145	0.00708576	AA
FS	Ghir_A07_58578104	Ghir_A11_111733337	-0.753401	8.47833e-09	0.0333318	0.00888459	AA
FS	Ghir_A07_58983679	Ghir_A06_81674005	0.568263	9.23879e-09	0.0235138	0.00968149	AA
FS	Ghir_A07_58983679	Ghir_A07_90518448	0.57349	1.09752e-11	0.0374986	1.15011e-05	AA
FS	Ghir_A09_59152020	Ghir_A07_62046047	0.520841	9.2275e-09	0.0334306	0.00966966	AA
FS	Ghir_A07_59726705	Ghir_A07_90839807	-0.685064	8.18908e-10	0.0473147	0.000858148	AA
FS	Ghir_A07_61280671	Ghir_A07_90477646	-0.682607	5.5552e-09	0.0458498	0.00582139	AA
FS	Ghir_A07_61931811	Ghir_A07_90518448	0.511297	1.21886e-09	0.0305431	0.00127726	AA
FS	Ghir_A04_61961590	Ghir_A03_100730982	1.73781	9.02679e-09	0.0546942	0.00945933	AA
FS	Ghir_A07_62046047	Ghir_A07_90518448	0.507674	2.37918e-09	0.0299074	0.00249318	AA
FS	Ghir_A07_62226798	Ghir_A07_90477646	-0.683768	4.77385e-09	0.0455713	0.0050026	AA
FS	Ghir_A07_62426751	Ghir_A07_90477646	-0.739378	1.22834e-10	0.0540433	0.00012872	AA
FS	Ghir_A07_62454046	Ghir_A07_90518448	0.492426	5.01788e-09	0.0292433	0.00525832	AA
FS	Ghir_A07_63068740	Ghir_A07_90518448	0.490703	8.22537e-09	0.0267797	0.00861951	AA
FS	Ghir_A07_64186665	Ghir_A07_90477646	-0.701411	6.50635e-10	0.0518708	0.000681812	AA
FS	Ghir_A07_64999445	Ghir_A07_90518448	0.525501	5.12336e-10	0.0318865	0.000536886	AA
FS	Ghir_A07_65688140	Ghir_A07_90477646	-0.670066	7.41564e-09	0.0430414	0.00777098	AA
FS	Ghir_A07_66893828	Ghir_A07_90518448	-0.490971	7.26136e-09	0.0319056	0.00760931	AA
FS	Ghir_A07_68406509	Ghir_A07_90518448	0.502813	2.79144e-09	0.0302928	0.0029252	AA
FS	Ghir_A07_68487502	Ghir_A07_90477646	-0.688253	4.54146e-09	0.0478316	0.00475908	AA
FS	Ghir_A07_70764890	Ghir_A07_90477646	-0.658474	2.06027e-09	0.0437527	0.002159	AA
FS	Ghir_A07_70834851	Ghir_A07_90518448	0.542457	1.80254e-10	0.034123	0.000188892	AA
FS	Ghir_A07_70960898	Ghir_A07_90839807	-0.612411	6.41899e-09	0.0384547	0.00672657	AA
FS	Ghir_A07_71417091	Ghir_A07_90477646	-0.627982	5.06342e-09	0.0381678	0.00530605	AA
FS	Ghir_A08_71661605	Ghir_A06_122475302	1.12614	9.11551e-09	0.0548723	0.00955231	AA
FS	Ghir_A07_71878032	Ghir_A07_90477646	-0.655533	7.45532e-09	0.0422251	0.00781256	AA
FS	Ghir_A07_71920913	Ghir_A07_90518448	0.496851	5.3841e-09	0.0301571	0.0056421	AA
FS	Ghir_A07_72190256	Ghir_A07_90518448	0.495204	6.49468e-09	0.0270148	0.00680589	AA
FS	Ghir_A07_73894990	Ghir_A07_90518448	0.498689	2.66108e-09	0.028328	0.0027886	AA
FS	Ghir_A07_73975058	Ghir_A07_90518448	0.509615	1.90463e-09	0.0299199	0.00199589	AA
FS	Ghir_A02_74012054	Ghir_A13_107620389	-0.783458	5.69801e-09	0.0362907	0.00597104	AA
FS	Ghir_A07_75404306	Ghir_A07_90518448	0.519624	1.01795e-09	0.0315541	0.00106673	AA
FS	Ghir_A07_76130994	Ghir_A07_90518448	0.492495	4.34544e-09	0.0279448	0.00455366	AA
FS	Ghir_A07_76626806	Ghir_A07_90477646	-0.690735	3.29784e-10	0.0477728	0.000345586	AA
FS	Ghir_A07_77819388	Ghir_A07_90477646	-0.667246	3.57776e-09	0.0450528	0.0037492	AA
FS	Ghir_A07_79547796	Ghir_A07_90518448	0.568432	4.01764e-11	0.0383485	4.21016e-05	AA
FS	Ghir_A07_79626581	Ghir_A07_90477646	-0.671644	6.73222e-09	0.0444024	0.00705482	AA
FS	Ghir_A07_80139104	Ghir_A07_90477646	0.633828	6.09047e-09	0.0170668	0.00638232	AA
FS	Ghir_A07_80139104	Ghir_A07_90839807	0.632364	3.43172e-09	0.0187698	0.00359616	AA
FS	Ghir_A07_80423586	Ghir_A07_90518448	0.592319	1.16404e-09	0.0331865	0.00121982	AA
FS	Ghir_A07_80423586	Ghir_A07_90980845	0.612354	8.15946e-09	0.0281197	0.00855045	AA
FS	Ghir_A10_87555764	Ghir_A03_93434986	0.859262	2.3148e-09	0.0518691	0.00242572	AA
FS	Ghir_A07_88084235	Ghir_A07_92057600	0.520792	7.42415e-09	0.0235253	0.0077799	AA
FS	Ghir_A07_89061046	Ghir_A07_92057600	0.534048	2.8298e-09	0.0255983	0.0029654	AA
FS	Ghir_A07_90477646	Ghir_A07_92057600	0.621639	6.39978e-09	0.0225577	0.00670645	AA
FS	Ghir_A07_90518448	Ghir_A07_92057600	0.602359	5.44326e-11	0.0341901	5.70409e-05	AA
FS	Ghir_A07_90674176	Ghir_A07_92057600	0.635817	8.11091e-10	0.0256443	0.000849957	AA
FS	Ghir_A07_90839807	Ghir_A07_92057600	0.700254	4.22367e-11	0.0289597	4.42606e-05	AA
FS	Ghir_A02_102038848	Ghir_A02_104271970	-0.755992	6.65467e-09	0.0160959	0.00697355	AA
FS	Ghir_A02_104361606	Ghir_A06_116524393	1.02509	5.62491e-09	0.0488179	0.00589445	AA
FE	Ghir_A13_1669207	Ghir_D04_2280917	0.300622	1.00877e-08	0.0409166	0.00945375	AD
FE	Ghir_A06_1794227	Ghir_A10_8791455	0.293486	7.44953e-09	0.0478641	0.00698135	AA
FE	Ghir_A06_1794227	Ghir_A10_9226959	0.294397	6.71054e-09	0.0450617	0.00628879	AA
FE	Ghir_A06_1794227	Ghir_A10_9300939	0.282673	1.05152e-08	0.0442781	0.00985438	AA
FE	Ghir_A06_1794227	Ghir_A10_9354555	0.283389	3.6522e-09	0.0458709	0.00342267	AA
FE	Ghir_A06_1794227	Ghir_A10_9629765	0.296437	6.0566e-09	0.0474236	0.00567595	AA
FE	Ghir_D04_2018320	Ghir_A13_88036976	0.277938	2.62249e-09	0.0350651	0.00245767	AD
FE	Ghir_D04_2071615	Ghir_A13_88036976	0.283642	4.82733e-09	0.0336336	0.00452394	AD
FE	Ghir_D04_2216731	Ghir_A12_2990125	-0.356611	6.06895e-09	0.032145	0.00568753	AD
FE	Ghir_D04_2216731	Ghir_D13_6838287	0.393094	8.10539e-09	0.047402	0.00759598	DD
FE	Ghir_D04_2216731	Ghir_A05_14901740	0.973622	5.53884e-09	0.0569728	0.00519074	AD
FE	Ghir_D04_2216731	Ghir_A07_27174316	0.372895	1.746e-10	0.0537662	0.000163627	AD
FE	Ghir_D04_2216731	Ghir_A13_88036976	0.337373	1.38315e-09	0.0353276	0.00129623	AD
FE	Ghir_A09_2243855	Ghir_A07_28556686	0.27661	5.55432e-09	0.040355	0.00520525	AA
FE	Ghir_D12_2280246	Ghir_A03_7947284	-0.210366	1.05555e-08	0.0328563	0.00989209	AD
FE	Ghir_D04_2280917	Ghir_A13_88036976	0.300913	1.36513e-09	0.0363454	0.00127934	AD
FE	Ghir_D06_3057361	Ghir_A10_6382018	0.202142	3.38965e-09	0.0352845	0.00317661	AD
FE	Ghir_D04_3249722	Ghir_A07_27174316	0.33642	2.73795e-10	0.0488997	0.000256587	AD
FE	Ghir_D04_3249722	Ghir_A07_27264007	-0.305152	2.69135e-09	0.0252054	0.00252221	AD
FE	Ghir_A08_3335657	Ghir_D10_67337945	0.269096	7.42923e-09	0.038002	0.00696231	AD
FE	Ghir_A10_3391444	Ghir_A08_41288391	-0.516008	7.34887e-09	0.0537293	0.00688701	AA
FE	Ghir_A10_3433521	Ghir_A10_53302847	0.311766	8.87857e-09	0.0314485	0.00832057	AA
FE	Ghir_D04_3472196	Ghir_A08_6902958	0.396889	9.88811e-09	0.048509	0.00926666	AD
FE	Ghir_D04_3472196	Ghir_A07_27174316	0.302845	4.79273e-09	0.0410262	0.00449152	AD
FE	Ghir_D04_3609729	Ghir_D03_4847529	0.334989	2.78874e-09	0.0468351	0.00261348	DD
FE	Ghir_D04_3609729	Ghir_A07_27174316	0.313645	7.24852e-09	0.0408333	0.00679297	AD
FE	Ghir_D04_3609729	Ghir_A02_44823572	0.363531	2.21166e-09	0.0490111	0.00207266	AD
FE	Ghir_D04_3609729	Ghir_A13_75803137	-0.388956	1.01987e-08	0.046622	0.0095577	AD
FE	Ghir_D10_3861040	Ghir_A01_116153008	0.45113	5.72655e-09	0.0478387	0.00536664	AD
FE	Ghir_A01_4806478	Ghir_D03_18361720	0.261804	3.86052e-09	0.0410582	0.00361789	AD
FE	Ghir_A09_4989652	Ghir_A08_46085549	0.352356	6.84686e-09	0.0419305	0.00641655	AA
FE	Ghir_D07_5743536	Ghir_A07_36661130	0.343208	7.85829e-09	0.0516616	0.00736441	AD
FE	Ghir_A01_6925015	Ghir_A12_86756741	-0.275957	1.04735e-08	0.0368534	0.00981525	AA
FE	Ghir_A11_7007694	Ghir_D07_33072329	-0.205059	2.00712e-09	0.0343123	0.00188097	AD
FE	Ghir_D03_7145918	Ghir_A07_23069496	0.28767	5.87757e-09	0.0349972	0.00550818	AD
FE	Ghir_D06_8019001	Ghir_A11_9042438	0.31521	9.88215e-09	0.0595642	0.00926108	AD
FE	Ghir_A10_8053660	Ghir_A08_47852431	0.248981	8.45714e-09	0.0324605	0.00792562	AA
FE	Ghir_D11_8816954	Ghir_A05_47924882	-0.312817	9.61528e-10	0.0258662	0.000901098	AD
FE	Ghir_D06_9683289	Ghir_A01_17258312	0.193735	2.00522e-09	0.0334569	0.00187919	AD
FE	Ghir_D06_9776730	Ghir_A01_17258312	0.195121	7.08054e-09	0.0322981	0.00663554	AD
FE	Ghir_A03_9862767	Ghir_D05_52564590	-0.275866	5.32646e-09	0.0401546	0.0049917	AD
FE	Ghir_A03_9862767	Ghir_D05_53272156	-0.268966	2.46583e-09	0.0357903	0.00231085	AD
FE	Ghir_D06_10004500	Ghir_A01_17258312	0.202466	3.30834e-09	0.0352367	0.00310042	AD
FE	Ghir_A10_10082514	Ghir_A03_17027821	-0.277975	6.31126e-09	0.030538	0.00591461	AA
FE	Ghir_D06_10187025	Ghir_A01_17258312	0.202871	5.71265e-09	0.0345567	0.00535362	AD
FE	Ghir_D01_10474750	Ghir_D02_61761953	-0.394069	4.45034e-09	0.0510639	0.00417065	DD
FE	Ghir_D06_10624614	Ghir_A01_17223775	-0.174751	9.94353e-09	0.0291768	0.0093186	AD
FE	Ghir_A07_11559757	Ghir_A13_103645740	0.202386	1.75262e-10	0.0391376	0.000164247	AA
FE	Ghir_A04_11663753	Ghir_D05_21304262	-0.174717	1.01284e-08	0.027928	0.00949181	AD
FE	Ghir_D13_13200244	Ghir_A08_40523977	0.395369	5.28069e-09	0.0542575	0.00494881	AD
FE	Ghir_D04_13603544	Ghir_D06_19498728	0.40176	2.20002e-09	0.0616008	0.00206176	DD
FE	Ghir_D04_13603544	Ghir_D06_20183539	0.340103	1.98196e-10	0.061407	0.00018574	DD
FE	Ghir_A04_16469808	Ghir_A09_66949974	-0.2765	1.00485e-08	0.0313542	0.00941697	AA
FE	Ghir_A04_16469808	Ghir_A09_67366647	-0.16439	8.46879e-09	0.0277789	0.00793655	AA
FE	Ghir_D08_18340537	Ghir_A11_70741563	-0.258808	2.92837e-09	0.0383042	0.00274433	AD
FE	Ghir_A10_18850792	Ghir_A03_104299203	0.219011	1.25208e-09	0.0364699	0.00117339	AA
FE	Ghir_A01_19933214	Ghir_D12_46171206	0.216216	2.7816e-09	0.0417457	0.00260678	AD
FE	Ghir_D02_21332608	Ghir_A12_34470306	-0.205653	4.35006e-09	0.0340275	0.00407667	AD
FE	Ghir_D02_21332608	Ghir_A12_75658448	-0.194587	5.46371e-09	0.0307358	0.00512033	AD
FE	Ghir_D05_21334742	Ghir_A06_40309209	0.414228	2.72366e-09	0.0607832	0.00255248	AD
FE	Ghir_A10_22623152	Ghir_D06_32050757	0.234886	3.79493e-09	0.0364416	0.00355643	AD
FE	Ghir_A12_22771286	Ghir_A12_30673555	0.237939	7.72458e-09	0.0215724	0.00723911	AA
FE	Ghir_A03_23743372	Ghir_D07_48486050	0.165564	3.06916e-09	0.0299941	0.00287627	AD
FE	Ghir_D07_24096405	Ghir_A08_90484767	-0.205022	8.70403e-09	0.0398651	0.008157	AD
FE	Ghir_A04_24660697	Ghir_D04_52810628	0.400034	8.22637e-10	0.0486068	0.000770936	AD
FE	Ghir_A05_24971572	Ghir_D03_31807607	0.222931	3.04209e-09	0.0390947	0.0028509	AD
FE	Ghir_D08_25470704	Ghir_A05_35126284	0.221625	9.49389e-09	0.0361435	0.00889722	AD
FE	Ghir_A12_26325557	Ghir_D12_51062261	0.166959	7.58287e-09	0.0288441	0.0071063	AD
FE	Ghir_A08_26648553	Ghir_A08_64066157	0.460023	8.19504e-09	0.0346575	0.00768	AA
FE	Ghir_A07_27249250	Ghir_A05_31162260	-0.316517	1.34337e-09	0.0380898	0.00125894	AA
FE	Ghir_A07_28556686	Ghir_A01_42809400	0.374153	5.48491e-09	0.0274325	0.0051402	AA
FE	Ghir_D01_28843574	Ghir_A13_63216182	-0.225453	3.23971e-09	0.0370198	0.0030361	AD
FE	Ghir_A07_28909880	Ghir_A01_42809400	0.363668	2.47273e-09	0.0333377	0.00231732	AA
FE	Ghir_A08_30478095	Ghir_D05_40242637	0.328272	1.30253e-09	0.0433564	0.00122067	AD
FE	Ghir_A12_30811617	Ghir_A10_71342840	0.423217	1.8137e-09	0.070014	0.00169971	AA
FE	Ghir_A04_31582963	Ghir_A04_49221213	0.406832	6.40132e-09	0.0438914	0.00599901	AA
FE	Ghir_A12_31839064	Ghir_A03_102128439	-0.169121	7.39552e-09	0.0292924	0.00693073	AA
FE	Ghir_D05_31935055	Ghir_D05_52538173	-0.176695	8.59542e-09	0.024757	0.00805522	DD
FE	Ghir_A10_31947993	Ghir_D09_35396780	-0.37611	9.37276e-09	0.0522352	0.0087837	AD
FE	Ghir_A08_32359260	Ghir_A12_98797348	0.390855	1.88532e-09	0.0533029	0.00176684	AA
FE	Ghir_D05_32851005	Ghir_D05_50917106	-0.196655	1.52644e-09	0.0242493	0.00143051	DD
FE	Ghir_D05_32942947	Ghir_D05_34988729	-0.187574	7.16933e-09	0.0226939	0.00671875	DD
FE	Ghir_D05_32942947	Ghir_D05_36522631	-0.1858	8.36191e-09	0.0203132	0.00783638	DD
FE	Ghir_D05_33352821	Ghir_D05_36522631	-0.187116	6.17922e-09	0.0201522	0.00579087	DD
FE	Ghir_D05_33352821	Ghir_D05_50695087	-0.183994	8.18741e-09	0.0213694	0.00767285	DD
FE	Ghir_D05_33352821	Ghir_D05_50917106	-0.199037	1.32572e-10	0.0261974	0.00012424	DD
FE	Ghir_A10_33484033	Ghir_A05_60333570	-0.239382	9.81345e-09	0.0332772	0.0091967	AA
FE	Ghir_D05_33692444	Ghir_D05_50917106	-0.184711	3.77001e-09	0.0230307	0.00353307	DD
FE	Ghir_D05_33991972	Ghir_D05_34421136	0.202631	6.94021e-09	0.0139922	0.00650404	DD
FE	Ghir_A10_34200036	Ghir_A05_60333570	-0.244827	6.6536e-09	0.0346022	0.00623544	AA
FE	Ghir_A05_34776419	Ghir_A09_59755633	-0.266688	5.70392e-09	0.0474726	0.00534544	AA
FE	Ghir_A08_34988618	Ghir_A07_79165388	-0.26474	2.79738e-09	0.038005	0.00262157	AA
FE	Ghir_D05_35023240	Ghir_D05_36522631	-0.248809	6.21206e-10	0.0140099	0.000582164	DD
FE	Ghir_D05_35023240	Ghir_D05_42872862	-0.326866	2.01053e-09	0.0103952	0.00188417	DD
FE	Ghir_D05_35023240	Ghir_D05_50494284	-0.224995	8.19933e-09	0.0137466	0.00768402	DD
FE	Ghir_D05_35023240	Ghir_D05_50917106	-0.240581	1.3069e-09	0.0137513	0.00122477	DD
FE	Ghir_A09_35049377	Ghir_A08_62806960	-0.398304	9.27598e-09	0.0356882	0.008693	AA
FE	Ghir_D09_35396780	Ghir_A10_36143960	-0.370264	1.01429e-08	0.0553012	0.00950548	AD
FE	Ghir_D09_35396780	Ghir_A10_37088343	-0.371148	6.61543e-09	0.0503475	0.00619966	AD
FE	Ghir_D09_35396780	Ghir_A10_39735294	-0.392428	8.83122e-09	0.0505875	0.0082762	AD
FE	Ghir_D09_35396780	Ghir_A10_40327954	-0.380286	3.75211e-09	0.0536375	0.00351629	AD
FE	Ghir_D09_35396780	Ghir_A10_41015024	-0.387905	1.8959e-09	0.0560948	0.00177675	AD
FE	Ghir_D09_35396780	Ghir_A10_41261307	-0.362943	5.44559e-09	0.0552772	0.00510335	AD
FE	Ghir_D09_35396780	Ghir_A10_41903854	-0.359644	4.46466e-09	0.0504651	0.00418407	AD
FE	Ghir_D09_35396780	Ghir_A10_41975016	-0.35364	8.89036e-09	0.0489247	0.00833161	AD
FE	Ghir_D09_35396780	Ghir_D07_42317267	-0.359039	8.17789e-09	0.0524271	0.00766393	DD
FE	Ghir_D09_35396780	Ghir_A10_43826865	-0.364953	3.45623e-09	0.0545829	0.00323901	AD
FE	Ghir_D09_35396780	Ghir_A10_44429750	-0.375294	7.19019e-09	0.0500684	0.0067383	AD
FE	Ghir_D09_35396780	Ghir_A10_44591095	-0.357579	7.93361e-09	0.0496417	0.007435	AD
FE	Ghir_D09_35396780	Ghir_A10_45954755	-0.37271	8.13681e-09	0.0533677	0.00762543	AD
FE	Ghir_D09_35396780	Ghir_A10_47024308	-0.374342	6.36483e-09	0.0521335	0.00596481	AD
FE	Ghir_D09_35396780	Ghir_A10_47274438	-0.369282	8.35037e-09	0.0495951	0.00782557	AD
FE	Ghir_D09_35396780	Ghir_A10_47367755	-0.373715	4.011e-09	0.0569411	0.00375891	AD
FE	Ghir_D09_35396780	Ghir_A10_47712819	-0.376273	3.98441e-09	0.0550286	0.003734	AD
FE	Ghir_D09_35396780	Ghir_A10_47891992	-0.386826	3.60846e-09	0.0545769	0.00338168	AD
FE	Ghir_D09_35396780	Ghir_A10_48897476	-0.369801	7.95388e-09	0.0511137	0.007454	AD
FE	Ghir_D09_35396780	Ghir_A10_50243953	-0.36642	8.95349e-09	0.056413	0.00839078	AD
FE	Ghir_D09_35396780	Ghir_A10_50361507	-0.355731	9.5779e-09	0.0482489	0.00897594	AD
FE	Ghir_D09_35396780	Ghir_A06_50554363	-0.356743	6.43844e-09	0.050188	0.0060338	AD
FE	Ghir_D09_35396780	Ghir_A10_50839280	-0.369504	8.48113e-09	0.0524614	0.0079481	AD
FE	Ghir_D09_35396780	Ghir_A10_52215112	-0.359665	8.36295e-09	0.0493222	0.00783735	AD
FE	Ghir_D09_35396780	Ghir_A10_54588093	-0.389721	1.41593e-09	0.0570248	0.00132694	AD
FE	Ghir_D09_35396780	Ghir_A10_54819592	-0.355024	7.54715e-09	0.0517807	0.00707283	AD
FE	Ghir_D09_35396780	Ghir_A10_56406837	-0.376408	7.26109e-09	0.0508988	0.00680474	AD
FE	Ghir_D09_35396780	Ghir_A10_57139655	-0.374119	1.04364e-08	0.052083	0.0097805	AD
FE	Ghir_D09_35396780	Ghir_A10_57309094	-0.379452	6.93663e-09	0.0526419	0.00650068	AD
FE	Ghir_D09_35396780	Ghir_A10_58060005	-0.353425	1.02651e-08	0.0519899	0.00961992	AD
FE	Ghir_D09_35396780	Ghir_A10_58433793	-0.396365	6.74549e-10	0.0581611	0.000632155	AD
FE	Ghir_D09_35396780	Ghir_A10_58966425	-0.368303	1.01109e-08	0.0528061	0.00947543	AD
FE	Ghir_D09_35396780	Ghir_A10_60389861	-0.389877	3.29167e-09	0.0554816	0.0030848	AD
FE	Ghir_D09_35396780	Ghir_A10_61761599	-0.364797	3.04183e-09	0.0539205	0.00285066	AD
FE	Ghir_D09_35396780	Ghir_A10_62154695	-0.385499	1.2706e-09	0.0547384	0.00119075	AD
FE	Ghir_D09_35396780	Ghir_A10_62435114	-0.383121	3.90389e-09	0.0547223	0.00365854	AD
FE	Ghir_D09_35396780	Ghir_A10_64251710	-0.364175	3.79515e-09	0.0540255	0.00355663	AD
FE	Ghir_D09_35396780	Ghir_A10_65576006	-0.361475	4.12886e-09	0.0519456	0.00386937	AD
FE	Ghir_D09_35396780	Ghir_A10_66290174	-0.372495	5.04827e-09	0.0511674	0.004731	AD
FE	Ghir_D09_35396780	Ghir_A10_68257621	-0.374238	3.40252e-09	0.0514694	0.00318868	AD
FE	Ghir_D09_35396780	Ghir_A10_68480354	-0.364424	2.71149e-09	0.0541573	0.00254108	AD
FE	Ghir_A05_36223497	Ghir_A13_102207637	0.187339	9.67907e-09	0.0282281	0.00907076	AA
FE	Ghir_D05_36522631	Ghir_D05_49723516	-0.232082	4.10591e-09	0.0142453	0.00384786	DD
FE	Ghir_A03_36711126	Ghir_D07_48210841	0.188006	3.43918e-09	0.0367301	0.00322303	AD
FE	Ghir_A03_37527115	Ghir_D07_48486050	0.166116	9.88012e-09	0.0302815	0.00925918	AD
FE	Ghir_A03_37844076	Ghir_D07_48210841	0.175548	8.16085e-09	0.0322955	0.00764796	AD
FE	Ghir_D05_38403511	Ghir_D05_46224459	-0.196904	7.83202e-09	0.0225989	0.00733979	DD
FE	Ghir_A04_38686951	Ghir_A04_39688852	-0.310461	8.23434e-09	0.00447873	0.00771683	AA
FE	Ghir_D05_38911404	Ghir_D05_52725715	0.174737	5.64416e-09	0.022075	0.00528943	DD
FE	Ghir_D05_40703686	Ghir_D05_47104312	-0.188153	6.96003e-09	0.0222096	0.0065226	DD
FE	Ghir_D05_40703686	Ghir_D05_49881504	-0.183752	7.25496e-09	0.0231858	0.006799	DD
FE	Ghir_A12_40982949	Ghir_D12_51062261	0.178517	9.26352e-09	0.0245517	0.00868133	AD
FE	Ghir_A08_41871419	Ghir_A02_51302955	0.39606	5.22373e-09	0.0516675	0.00489543	AA
FE	Ghir_A08_41871419	Ghir_A02_52423271	0.405152	2.6966e-09	0.0546235	0.00252713	AA
FE	Ghir_A08_42152760	Ghir_D09_49388367	0.314698	7.1117e-09	0.0389922	0.00666475	AD
FE	Ghir_D05_42872862	Ghir_D05_44224796	0.272525	5.21227e-09	0.0501265	0.00488469	DD
FE	Ghir_D05_42872862	Ghir_D05_49033355	-0.324881	3.97472e-10	0.0125051	0.000372492	DD
FE	Ghir_D05_42872862	Ghir_D05_50320900	-0.270758	4.99225e-09	0.0140353	0.0046785	DD
FE	Ghir_D05_42872862	Ghir_D05_50917106	-0.288589	3.09037e-10	0.0165835	0.000289614	DD
FE	Ghir_D05_42872862	Ghir_D05_51543888	0.404842	5.04392e-09	0.0617175	0.00472692	DD
FE	Ghir_D05_42872862	Ghir_D05_54245547	-0.294988	7.32385e-10	0.0154163	0.000686356	DD
FE	Ghir_D05_42872862	Ghir_D05_54324290	-0.284162	8.81641e-10	0.0156564	0.000826231	DD
FE	Ghir_D05_42872862	Ghir_D05_54388822	-0.303353	9.2676e-10	0.0154475	0.000868515	DD
FE	Ghir_D05_43088076	Ghir_D05_50917106	-0.375421	9.40773e-09	0.00526494	0.00881648	DD
FE	Ghir_D05_43855984	Ghir_D05_49444369	-0.223619	2.22413e-09	0.0172185	0.00208435	DD
FE	Ghir_D05_43855984	Ghir_D05_49723516	-0.232805	5.32907e-09	0.0127562	0.00499415	DD
FE	Ghir_A03_44151246	Ghir_D07_48776768	0.178493	6.49962e-09	0.0329167	0.00609113	AD
FE	Ghir_D05_45106538	Ghir_D05_49444369	-0.224338	3.87605e-09	0.0169822	0.00363245	DD
FE	Ghir_D05_48253836	Ghir_D05_48286027	-0.219052	1.35049e-09	0.0269256	0.00126561	DD
FE	Ghir_D05_48502382	Ghir_D05_49444369	-0.213991	2.29313e-09	0.0189928	0.00214901	DD
FE	Ghir_D05_48624508	Ghir_D05_49444369	-0.216331	5.84449e-09	0.0180723	0.00547718	DD
FE	Ghir_D09_49233533	Ghir_A02_68805506	0.19486	2.79042e-09	0.0312599	0.00261505	AD
FE	Ghir_A11_49371142	Ghir_A02_76707492	0.394626	5.39273e-09	0.0456298	0.00505381	AA
FE	Ghir_D05_49463085	Ghir_D05_52994229	-0.227306	9.78888e-10	0.0233018	0.000917367	DD
FE	Ghir_D05_49463085	Ghir_D05_54388822	-0.278	7.62435e-09	0.0170452	0.00714518	DD
FE	Ghir_A12_49542780	Ghir_D12_51062261	0.172857	9.77558e-09	0.0269644	0.0091612	AD
FE	Ghir_D05_49723516	Ghir_D05_49881504	-0.232184	4.00423e-09	0.0139666	0.00375257	DD
FE	Ghir_D05_49723516	Ghir_D05_50917106	-0.23231	4.18115e-09	0.013775	0.00391837	DD
FE	Ghir_D04_49881282	Ghir_A12_59171051	-0.1982	3.79776e-09	0.0245892	0.00355908	AD
FE	Ghir_D05_50917106	Ghir_D05_51723043	-0.201287	2.43109e-09	0.0232799	0.0022783	DD
FE	Ghir_A12_50934555	Ghir_D12_51062261	0.166587	4.9505e-09	0.0284079	0.00463937	AD
FE	Ghir_D12_51062261	Ghir_A12_53309083	0.165225	5.5962e-09	0.0252517	0.00524449	AD
FE	Ghir_D12_51062261	Ghir_A12_55683455	0.166471	9.70171e-09	0.0291075	0.00909198	AD
FE	Ghir_D12_51062261	Ghir_A12_58613065	0.170289	2.66918e-09	0.0305709	0.00250143	AD
FE	Ghir_D12_51062261	Ghir_A12_60627539	0.164595	6.20226e-09	0.028506	0.00581246	AD
FE	Ghir_D12_51062261	Ghir_A12_60765484	0.177502	8.15617e-09	0.0313397	0.00764357	AD
FE	Ghir_D05_51876141	Ghir_D02_57593146	0.268493	6.3604e-09	0.050878	0.00596066	DD
FE	Ghir_A08_52223323	Ghir_A13_82568830	-0.270497	4.68381e-09	0.0410875	0.00438944	AA
FE	Ghir_D04_52527626	Ghir_D04_52696751	-0.201954	3.74285e-11	0.0364776	3.50762e-05	DD
FE	Ghir_D07_52867312	Ghir_A08_83209422	0.367039	9.78499e-09	0.0421815	0.00917002	AD
FE	Ghir_D05_54245547	Ghir_D05_54324290	-0.291321	6.76915e-09	0.00793083	0.00634372	DD
FE	Ghir_D04_55202982	Ghir_A11_120076929	0.35224	7.06581e-09	0.0491175	0.00662174	AD
FE	Ghir_A08_55448131	Ghir_A01_82393845	0.482303	6.14562e-09	0.0585735	0.00575938	AA
FE	Ghir_D01_56663316	Ghir_A06_116856369	0.176372	2.76121e-09	0.0326376	0.00258767	AD
FE	Ghir_D08_61749145	Ghir_A13_72651672	0.224609	1.75653e-09	0.0395859	0.00164614	AD
FE	Ghir_D10_63062766	Ghir_A07_83474175	0.504639	4.55303e-09	0.0477584	0.00426688	AD
FE	Ghir_A12_63581465	Ghir_A11_84344285	0.232063	5.44102e-09	0.0245366	0.00509906	AA
FE	Ghir_A08_75628563	Ghir_A12_89591415	-0.165299	1.04879e-08	0.0264513	0.00982875	AA
UI	Ghir_D07_1168646	Ghir_D07_52791553	0.251176	1.00316e-08	0.0423111	0.00859155	DD
UI	Ghir_D08_1413097	Ghir_D01_57097272	0.192254	1.88032e-09	0.0294582	0.0016104	DD
UI	Ghir_D01_1859474	Ghir_D02_67924930	-0.254658	7.68187e-09	0.0401851	0.00657915	DD
UI	Ghir_D01_2111769	Ghir_A04_4474005	-0.182515	2.24636e-09	0.02556	0.0019239	AD
UI	Ghir_D11_2392632	Ghir_A08_82514477	-0.241504	4.6806e-09	0.0329704	0.00400871	AD
UI	Ghir_D07_2535072	Ghir_A01_48515143	0.371429	1.81831e-09	0.0425975	0.00155729	AD
UI	Ghir_D07_2535072	Ghir_A01_78555471	0.339974	8.57307e-09	0.0425162	0.00734242	AD
UI	Ghir_A07_3658125	Ghir_A10_113632918	0.360395	3.19324e-09	0.060048	0.00273485	AA
UI	Ghir_A04_3851968	Ghir_A09_22677022	-0.32939	5.87801e-09	0.0407068	0.00503423	AA
UI	Ghir_D07_4498681	Ghir_A13_12823874	-0.432926	4.76218e-09	0.0302939	0.00407858	AD
UI	Ghir_A01_4908103	Ghir_A13_95854893	0.199923	4.3687e-10	0.025931	0.000374159	AA
UI	Ghir_D02_6700196	Ghir_D07_11483282	-0.219913	2.69153e-09	0.0333446	0.00230517	DD
UI	Ghir_D12_6881977	Ghir_A08_85344928	-0.268306	2.02351e-09	0.0286848	0.00173304	AD
UI	Ghir_D07_7102723	Ghir_A09_49500790	-0.213789	6.68946e-10	0.0377464	0.00057292	AD
UI	Ghir_A09_7850510	Ghir_A05_106541449	0.340995	7.63712e-09	0.0496231	0.00654083	AA
UI	Ghir_A09_9170533	Ghir_A10_70689036	0.286877	8.04848e-09	0.030728	0.00689314	AA
UI	Ghir_A03_9903771	Ghir_D12_33190314	-0.193369	8.38687e-09	0.0316096	0.00718295	AD
UI	Ghir_D05_10657305	Ghir_A10_68396698	-0.202592	1.15115e-08	0.0219218	0.00985906	AD
UI	Ghir_A04_10928112	Ghir_A13_59360529	-0.225407	1.16729e-08	0.0211681	0.00999727	AA
UI	Ghir_D07_11156754	Ghir_A13_74301344	0.234355	9.73418e-09	0.0187485	0.00833686	AD
UI	Ghir_A03_11357403	Ghir_A05_24044786	-0.425809	6.22649e-10	0.0623912	0.000533269	AA
UI	Ghir_A12_12369812	Ghir_D05_32143551	-0.190901	8.88803e-09	0.0246726	0.00761217	AD
UI	Ghir_A05_14250088	Ghir_A09_55307707	0.259123	1.13996e-08	0.0274042	0.00976322	AA
UI	Ghir_A05_14250088	Ghir_A09_56482748	0.247744	1.15656e-08	0.0287852	0.00990536	AA
UI	Ghir_A05_16805906	Ghir_A08_49754410	0.402106	2.50463e-10	0.0531808	0.00021451	AA
UI	Ghir_A03_17302570	Ghir_A08_24504042	-0.464529	4.6909e-09	0.0304705	0.00401753	AA
UI	Ghir_D07_22909842	Ghir_A03_100793801	0.225872	8.86189e-09	0.0318399	0.00758978	AD
UI	Ghir_D09_25187026	Ghir_A10_78944054	-0.312017	2.72033e-09	0.0455525	0.00232984	AD
UI	Ghir_D13_25243546	Ghir_A12_31145274	-0.258015	6.75162e-09	0.036636	0.00578244	AD
UI	Ghir_D09_25572858	Ghir_D12_40060473	-0.650534	8.61178e-09	0.0580847	0.00737558	DD
UI	Ghir_D09_25713097	Ghir_D12_40060473	-0.668865	6.89816e-09	0.0581042	0.00590794	DD
UI	Ghir_A03_26697789	Ghir_D12_47100224	0.276725	3.57218e-09	0.0385468	0.0030594	AD
UI	Ghir_D08_27630628	Ghir_A04_40188767	0.338103	9.94675e-09	0.0448034	0.00851891	AD
UI	Ghir_A12_37752071	Ghir_A09_79446362	0.335693	1.11908e-08	0.0377665	0.00958442	AA
UI	Ghir_A12_37752071	Ghir_A01_96370212	0.381532	2.83389e-09	0.0384564	0.00242709	AA
UI	Ghir_D07_40040053	Ghir_A06_116547911	0.278045	2.84445e-09	0.0467764	0.00243614	AD
UI	Ghir_D07_40245046	Ghir_A05_99296356	0.365177	7.65742e-09	0.0416621	0.00655822	AD
UI	Ghir_D10_44471850	Ghir_A10_45999580	0.298126	8.47722e-09	0.0355622	0.00726033	AD
UI	Ghir_A06_46683803	Ghir_A13_55686973	0.454214	3.14729e-09	0.0549918	0.00269551	AA
UI	Ghir_A06_46683803	Ghir_A13_67405717	0.453697	6.72907e-09	0.0543869	0.00576312	AA
UI	Ghir_D12_46782188	Ghir_A08_52011467	-0.268503	1.08506e-08	0.0441503	0.00929303	AD
UI	Ghir_A07_49616512	Ghir_A07_90518448	0.19947	7.95419e-09	0.0276822	0.00681238	AA
UI	Ghir_A07_49679783	Ghir_A07_90518448	0.194776	6.43774e-09	0.027255	0.00551362	AA
UI	Ghir_A07_50624601	Ghir_A07_90518448	0.192399	5.99682e-09	0.026097	0.00513599	AA
UI	Ghir_A07_51103513	Ghir_A07_90518448	0.19256	9.98437e-09	0.0267747	0.00855113	AA
UI	Ghir_A07_52832790	Ghir_A07_90518448	0.214335	9.12048e-11	0.0333056	7.81125e-05	AA
UI	Ghir_A13_54167427	Ghir_A08_105635007	-0.191567	1.13701e-08	0.0289383	0.00973792	AA
UI	Ghir_A07_54313728	Ghir_A07_90518448	0.202472	1.53943e-09	0.0297107	0.00131844	AA
UI	Ghir_D08_55476384	Ghir_A13_56520795	-0.197435	6.26787e-09	0.0264687	0.00536813	AD
UI	Ghir_A07_58983679	Ghir_A07_90518448	0.207376	5.69957e-10	0.0314611	0.000488141	AA
UI	Ghir_A07_59014973	Ghir_A07_90518448	-0.197142	1.10048e-08	0.029556	0.00942505	AA
UI	Ghir_D11_59104683	Ghir_A08_68988286	0.249822	5.10778e-09	0.0345153	0.00437457	AD
UI	Ghir_A07_61931811	Ghir_A07_90518448	0.197569	2.08873e-09	0.0297067	0.00178889	AA
UI	Ghir_A13_63697102	Ghir_A02_64227641	0.382227	5.22783e-09	0.0500398	0.00447738	AA
UI	Ghir_A07_64999445	Ghir_A07_90518448	0.200149	1.4032e-09	0.0303237	0.00120177	AA
UI	Ghir_A08_68315083	Ghir_A12_86907753	-0.48983	6.74054e-09	0.0305862	0.00577295	AA
UI	Ghir_A08_69614357	Ghir_A08_119913969	0.255717	7.15573e-09	0.0395665	0.00612854	AA
UI	Ghir_A07_70502924	Ghir_A07_90518448	0.191749	6.15707e-09	0.0285441	0.00527323	AA
UI	Ghir_A07_70834851	Ghir_A07_90518448	0.19268	5.49817e-09	0.0287284	0.00470892	AA
UI	Ghir_A07_73975058	Ghir_A07_90518448	0.189614	1.09775e-08	0.0271827	0.00940173	AA
UI	Ghir_A07_74483008	Ghir_A07_90518448	-0.193131	3.66083e-09	0.0307369	0.00313533	AA
UI	Ghir_A09_74525685	Ghir_A07_79400822	0.209005	2.90257e-09	0.0327116	0.00248591	AA
UI	Ghir_A07_75404306	Ghir_A07_90518448	0.207143	5.37021e-10	0.0325688	0.000459932	AA
UI	Ghir_A07_75832410	Ghir_A07_90518448	0.19628	9.20135e-09	0.027574	0.00788051	AA
UI	Ghir_A07_75898725	Ghir_A07_90518448	-0.194349	2.72163e-09	0.0320682	0.00233095	AA
UI	Ghir_A07_78964785	Ghir_A07_90518448	0.211024	8.76485e-09	0.029463	0.00750668	AA
UI	Ghir_A07_79547796	Ghir_A07_90518448	0.214628	2.49773e-10	0.035339	0.000213919	AA
UI	Ghir_A07_85597679	Ghir_A07_87043836	-0.230478	1.02436e-08	0.0135325	0.00877317	AA
UI	Ghir_A07_85843267	Ghir_A07_87847509	0.256309	5.79745e-09	0.0313523	0.00496524	AA
UI	Ghir_A07_86782715	Ghir_A07_87847509	0.265089	4.86599e-09	0.027388	0.00416749	AA
UI	Ghir_A07_87847509	Ghir_A07_89657723	0.261037	5.0311e-09	0.0287687	0.0043089	AA
UI	Ghir_A02_98272238	Ghir_A12_102106268	0.349557	7.04304e-09	0.056531	0.00603202	AA
