# Supplementary material for: Genomic interrogation of a MAGIC population highlights genetic factors controlling fiber quality traits in cotton
Source: Commun Biol. 2022 Jan 17;5:60. doi: 10.1038/s42003-022-03022-7 (PMC8764025; doi:10.1038/s42003-022-03022-7)
Supplement: Supplementary file 15 — Supplementary Data 12 [file 42003_2022_3022_MOESM15_ESM.xlsx]

## Sheet: Supplementary Data 12
The number and proportion of significant epistatic pairs of different types
type	FL	FS	UI	FE	MIC
AA	21 (0.40)	104 (0.54)	44 (0.61)	39 (0.20)	24 (0.35)
AD	21 (0.40)	80 (0.41)	22 (0.31)	109 (0.56)	33 (0.48)
DD	10 (0.19)	9 (0.05)	6 (0.08)	47 (0.24)	12 (0.17)
