# Supplementary material for: Genomic interrogation of a MAGIC population highlights genetic factors controlling fiber quality traits in cotton
Source: Commun Biol. 2022 Jan 17;5:60. doi: 10.1038/s42003-022-03022-7 (PMC8764025; doi:10.1038/s42003-022-03022-7)
Supplement: Supplementary file 16 — Supplementary Data 13 [file 42003_2022_3022_MOESM16_ESM.xlsx]

## Sheet: Supplementary Data 13
Information of epiQTLs linked with significant loci identified by sGWAS
Trait	snp1	bin1	gwas_snp_number1	gwas_snp1	snp2	bin2	gwas_snp_number2	gwas_snp2	Estimate	Pr	Rsq	bin1_chr	bin1_start	bin1_end	bin2_chr	bin2_start	bin2_end
FE	Ghir_A03_9862767	bin1644	0	.	Ghir_D05_52564590	bin13217	5	Ghir_D05_52507319,Ghir_D05_52543358,Ghir_D05_52564011,Ghir_D05_52510622,Ghir_D05_52513507	-0.275866	5.32646e-09	0.0401546	Ghir_A03	9836317	9959419	Ghir_D05	52503422	52571933
FE	Ghir_A03_9862767	bin1644	0	.	Ghir_D05_53272156	bin13222	28	Ghir_D05_52959095,Ghir_D05_52959038,Ghir_D05_53230417,Ghir_D05_52975806,Ghir_D05_53316283,Ghir_D05_53284703,Ghir_D05_52965970,Ghir_D05_52959035,Ghir_D05_52973772,Ghir_D05_53295312,Ghir_D05_52992566,Ghir_D05_52972609,Ghir_D05_53005178,Ghir_D05_53248749,Ghir_D05_53283446,Ghir_D05_53261002,Ghir_D05_52944372,Ghir_D05_53274102,Ghir_D05_53277934,Ghir_D05_53255104,Ghir_D05_53001995,Ghir_D05_53000117,Ghi…	-0.268966	2.46583e-09	0.0357903	Ghir_A03	9836317	9959419	Ghir_D05	52944372	53371360
FE	Ghir_A08_30478095	bin5572	0	.	Ghir_D05_40242637	bin13186	107	Ghir_D05_39679240,Ghir_D05_39702579,Ghir_D05_39687892,Ghir_D05_39678957,Ghir_D05_40255839,Ghir_D05_39704432,Ghir_D05_39691530,Ghir_D05_40282918,Ghir_D05_40289359,Ghir_D05_40277413,Ghir_D05_39691512,Ghir_D05_39678765,Ghir_D05_40251355,Ghir_D05_39921581,Ghir_D05_39670633,Ghir_D05_40281892,Ghir_D05_39628882,Ghir_D05_39631066,Ghir_D05_39922963,Ghir_D05_39651618,Ghir_D05_40240462,Ghir_D05_39846369,Ghi…	0.328272	1.30253e-09	0.0433564	Ghir_A08	29903948	30701117	Ghir_D05	39583928	40311416
FE	Ghir_D05_31935055	bin13108	0	.	Ghir_D05_52538173	bin13217	5	Ghir_D05_52507319,Ghir_D05_52543358,Ghir_D05_52564011,Ghir_D05_52510622,Ghir_D05_52513507	-0.176695	8.59542e-09	0.024757	Ghir_D05	31917441	31943020	Ghir_D05	52503422	52571933
FE	Ghir_D05_32851005	bin13129	0	.	Ghir_D05_50917106	bin13205	135	Ghir_D05_51252447,Ghir_D05_51124005,Ghir_D05_51216128,Ghir_D05_51138493,Ghir_D05_51213718,Ghir_D05_50935340,Ghir_D05_51208946,Ghir_D05_51323079,Ghir_D05_51290219,Ghir_D05_51309346,Ghir_D05_51254416,Ghir_D05_51609301,Ghir_D05_51119187,Ghir_D05_51498254,Ghir_D05_51498276,Ghir_D05_50935434,Ghir_D05_51275672,Ghir_D05_50985629,Ghir_D05_50985645,Ghir_D05_51362118,Ghir_D05_51205421,Ghir_D05_51542721,Ghi…	-0.196655	1.52644e-09	0.0242493	Ghir_D05	32850023	32873895	Ghir_D05	50897902	51841334
FE	Ghir_D05_32942947	bin13131	5	Ghir_D05_32941586,Ghir_D05_32932298,Ghir_D05_32944304,Ghir_D05_32944579,Ghir_D05_32923786	Ghir_D05_34988729	bin13165	85	Ghir_D05_35369388,Ghir_D05_35245504,Ghir_D05_34928183,Ghir_D05_35244474,Ghir_D05_35357613,Ghir_D05_34936635,Ghir_D05_35395810,Ghir_D05_35244392,Ghir_D05_35363089,Ghir_D05_35369827,Ghir_D05_35352262,Ghir_D05_35357401,Ghir_D05_35348634,Ghir_D05_35351438,Ghir_D05_35363142,Ghir_D05_35068034,Ghir_D05_35246434,Ghir_D05_35258567,Ghir_D05_35394398,Ghir_D05_35242928,Ghir_D05_35085992,Ghir_D05_35089887,Ghi…	-0.187574	7.16933e-09	0.0226939	Ghir_D05	32923786	32958145	Ghir_D05	34903979	35470339
FE	Ghir_D05_32942947	bin13131	5	Ghir_D05_32941586,Ghir_D05_32932298,Ghir_D05_32944304,Ghir_D05_32944579,Ghir_D05_32923786	Ghir_D05_36522631	bin13170	12	Ghir_D05_36542759,Ghir_D05_36524254,Ghir_D05_36521850,Ghir_D05_36519798,Ghir_D05_36554473,Ghir_D05_36556236,Ghir_D05_36511217,Ghir_D05_36530924,Ghir_D05_36537175,Ghir_D05_36546317,Ghir_D05_36537306,Ghir_D05_36537016	-0.1858	8.36191e-09	0.0203132	Ghir_D05	32923786	32958145	Ghir_D05	36511217	36562156
FE	Ghir_D05_33352821	bin13141	17	Ghir_D05_33363989,Ghir_D05_33388772,Ghir_D05_33363749,Ghir_D05_33386406,Ghir_D05_33364551,Ghir_D05_33408104,Ghir_D05_33398010,Ghir_D05_33397297,Ghir_D05_33382226,Ghir_D05_33340326,Ghir_D05_33322847,Ghir_D05_33382840,Ghir_D05_33357784,Ghir_D05_33408112,Ghir_D05_33350089,Ghir_D05_33397286,Ghir_D05_33364305	Ghir_D05_36522631	bin13170	12	Ghir_D05_36542759,Ghir_D05_36524254,Ghir_D05_36521850,Ghir_D05_36519798,Ghir_D05_36554473,Ghir_D05_36556236,Ghir_D05_36511217,Ghir_D05_36530924,Ghir_D05_36537175,Ghir_D05_36546317,Ghir_D05_36537306,Ghir_D05_36537016	-0.187116	6.17922e-09	0.0201522	Ghir_D05	33322847	33408656	Ghir_D05	36511217	36562156
FE	Ghir_D05_33352821	bin13141	17	Ghir_D05_33363989,Ghir_D05_33388772,Ghir_D05_33363749,Ghir_D05_33386406,Ghir_D05_33364551,Ghir_D05_33408104,Ghir_D05_33398010,Ghir_D05_33397297,Ghir_D05_33382226,Ghir_D05_33340326,Ghir_D05_33322847,Ghir_D05_33382840,Ghir_D05_33357784,Ghir_D05_33408112,Ghir_D05_33350089,Ghir_D05_33397286,Ghir_D05_33364305	Ghir_D05_50695087	bin13204	66	Ghir_D05_50827128,Ghir_D05_50833833,Ghir_D05_50603871,Ghir_D05_50586560,Ghir_D05_50669661,Ghir_D05_50713683,Ghir_D05_50695292,Ghir_D05_50695306,Ghir_D05_50669212,Ghir_D05_50607563,Ghir_D05_50721001,Ghir_D05_50634448,Ghir_D05_50638886,Ghir_D05_50695346,Ghir_D05_50510237,Ghir_D05_50512216,Ghir_D05_50587444,Ghir_D05_50712071,Ghir_D05_50796335,Ghir_D05_50895163,Ghir_D05_50671775,Ghir_D05_50838484,Ghi…	-0.183994	8.18741e-09	0.0213694	Ghir_D05	33322847	33408656	Ghir_D05	50510237	50897902
FE	Ghir_D05_33352821	bin13141	17	Ghir_D05_33363989,Ghir_D05_33388772,Ghir_D05_33363749,Ghir_D05_33386406,Ghir_D05_33364551,Ghir_D05_33408104,Ghir_D05_33398010,Ghir_D05_33397297,Ghir_D05_33382226,Ghir_D05_33340326,Ghir_D05_33322847,Ghir_D05_33382840,Ghir_D05_33357784,Ghir_D05_33408112,Ghir_D05_33350089,Ghir_D05_33397286,Ghir_D05_33364305	Ghir_D05_50917106	bin13205	135	Ghir_D05_51252447,Ghir_D05_51124005,Ghir_D05_51216128,Ghir_D05_51138493,Ghir_D05_51213718,Ghir_D05_50935340,Ghir_D05_51208946,Ghir_D05_51323079,Ghir_D05_51290219,Ghir_D05_51309346,Ghir_D05_51254416,Ghir_D05_51609301,Ghir_D05_51119187,Ghir_D05_51498254,Ghir_D05_51498276,Ghir_D05_50935434,Ghir_D05_51275672,Ghir_D05_50985629,Ghir_D05_50985645,Ghir_D05_51362118,Ghir_D05_51205421,Ghir_D05_51542721,Ghi…	-0.199037	1.32572e-10	0.0261974	Ghir_D05	33322847	33408656	Ghir_D05	50897902	51841334
FE	Ghir_D05_33692444	bin13148	2	Ghir_D05_33678825,Ghir_D05_33684642	Ghir_D05_50917106	bin13205	135	Ghir_D05_51252447,Ghir_D05_51124005,Ghir_D05_51216128,Ghir_D05_51138493,Ghir_D05_51213718,Ghir_D05_50935340,Ghir_D05_51208946,Ghir_D05_51323079,Ghir_D05_51290219,Ghir_D05_51309346,Ghir_D05_51254416,Ghir_D05_51609301,Ghir_D05_51119187,Ghir_D05_51498254,Ghir_D05_51498276,Ghir_D05_50935434,Ghir_D05_51275672,Ghir_D05_50985629,Ghir_D05_50985645,Ghir_D05_51362118,Ghir_D05_51205421,Ghir_D05_51542721,Ghi…	-0.184711	3.77001e-09	0.0230307	Ghir_D05	33678825	33703433	Ghir_D05	50897902	51841334
FE	Ghir_D05_33991972	bin13151	8	Ghir_D05_34002483,Ghir_D05_33992929,Ghir_D05_33985400,Ghir_D05_33974193,Ghir_D05_33982701,Ghir_D05_33986569,Ghir_D05_33966200,Ghir_D05_33974296	Ghir_D05_34421136	bin13157	47	Ghir_D05_34174538,Ghir_D05_34454859,Ghir_D05_34265101,Ghir_D05_34183364,Ghir_D05_34368136,Ghir_D05_34275568,Ghir_D05_34224396,Ghir_D05_34277017,Ghir_D05_34287545,Ghir_D05_34171404,Ghir_D05_34183393,Ghir_D05_34225050,Ghir_D05_34242032,Ghir_D05_34445476,Ghir_D05_34221147,Ghir_D05_34215171,Ghir_D05_34220863,Ghir_D05_34221098,Ghir_D05_34366428,Ghir_D05_34443185,Ghir_D05_34420567,Ghir_D05_34368159,Ghi…	0.202631	6.94021e-09	0.0139922	Ghir_D05	33966200	34002947	Ghir_D05	34171404	34458671
FE	Ghir_D05_35023240	bin13165	85	Ghir_D05_35025564,Ghir_D05_35369388,Ghir_D05_35387857,Ghir_D05_35030939,Ghir_D05_35041166,Ghir_D05_35015941,Ghir_D05_35363142,Ghir_D05_35055752,Ghir_D05_35056179,Ghir_D05_35346123,Ghir_D05_35055133,Ghir_D05_35081765,Ghir_D05_35320605,Ghir_D05_35369827,Ghir_D05_35345831,Ghir_D05_35346134,Ghir_D05_35398680,Ghir_D05_35322472,Ghir_D05_35052911,Ghir_D05_35352262,Ghir_D05_35352280,Ghir_D05_35357401,Ghi…	Ghir_D05_36522631	bin13170	12	Ghir_D05_36542759,Ghir_D05_36524254,Ghir_D05_36521850,Ghir_D05_36519798,Ghir_D05_36554473,Ghir_D05_36556236,Ghir_D05_36511217,Ghir_D05_36530924,Ghir_D05_36537175,Ghir_D05_36546317,Ghir_D05_36537306,Ghir_D05_36537016	-0.248809	6.21206e-10	0.0140099	Ghir_D05	34903979	35470339	Ghir_D05	36511217	36562156
FE	Ghir_D05_35023240	bin13165	85	Ghir_D05_35025564,Ghir_D05_35369388,Ghir_D05_35387857,Ghir_D05_35030939,Ghir_D05_35041166,Ghir_D05_35015941,Ghir_D05_35363142,Ghir_D05_35055752,Ghir_D05_35056179,Ghir_D05_35346123,Ghir_D05_35055133,Ghir_D05_35081765,Ghir_D05_35320605,Ghir_D05_35369827,Ghir_D05_35345831,Ghir_D05_35346134,Ghir_D05_35398680,Ghir_D05_35322472,Ghir_D05_35052911,Ghir_D05_35352262,Ghir_D05_35352280,Ghir_D05_35357401,Ghi…	Ghir_D05_42872862	bin13190	400	Ghir_D05_41837468,Ghir_D05_41291206,Ghir_D05_41333631,Ghir_D05_41333655,Ghir_D05_41337384,Ghir_D05_41828142,Ghir_D05_41920750,Ghir_D05_41860790,Ghir_D05_41863447,Ghir_D05_41942631,Ghir_D05_41950088,Ghir_D05_41953103,Ghir_D05_41954745,Ghir_D05_41919677,Ghir_D05_43034423,Ghir_D05_41920778,Ghir_D05_41820514,Ghir_D05_41935900,Ghir_D05_41871207,Ghir_D05_41881647,Ghir_D05_41921844,Ghir_D05_41886310,Ghi…	-0.326866	2.01053e-09	0.0103952	Ghir_D05	34903979	35470339	Ghir_D05	41147625	43057891
FE	Ghir_D05_35023240	bin13165	85	Ghir_D05_35025564,Ghir_D05_35369388,Ghir_D05_35387857,Ghir_D05_35030939,Ghir_D05_35041166,Ghir_D05_35015941,Ghir_D05_35363142,Ghir_D05_35055752,Ghir_D05_35056179,Ghir_D05_35346123,Ghir_D05_35055133,Ghir_D05_35081765,Ghir_D05_35320605,Ghir_D05_35369827,Ghir_D05_35345831,Ghir_D05_35346134,Ghir_D05_35398680,Ghir_D05_35322472,Ghir_D05_35052911,Ghir_D05_35352262,Ghir_D05_35352280,Ghir_D05_35357401,Ghi…	Ghir_D05_50494284	bin13203	28	Ghir_D05_50281863,Ghir_D05_50508565,Ghir_D05_50247943,Ghir_D05_50413171,Ghir_D05_50286968,Ghir_D05_50487870,Ghir_D05_50482863,Ghir_D05_50394371,Ghir_D05_50226600,Ghir_D05_50414937,Ghir_D05_50288545,Ghir_D05_50412737,Ghir_D05_50246841,Ghir_D05_50438629,Ghir_D05_50482799,Ghir_D05_50363742,Ghir_D05_50424104,Ghir_D05_50405665,Ghir_D05_50481127,Ghir_D05_50415896,Ghir_D05_50328949,Ghir_D05_50290396,Ghi…	-0.224995	8.19933e-09	0.0137466	Ghir_D05	34903979	35470339	Ghir_D05	50226600	50510237
FE	Ghir_D05_35023240	bin13165	85	Ghir_D05_35025564,Ghir_D05_35369388,Ghir_D05_35387857,Ghir_D05_35030939,Ghir_D05_35041166,Ghir_D05_35015941,Ghir_D05_35363142,Ghir_D05_35055752,Ghir_D05_35056179,Ghir_D05_35346123,Ghir_D05_35055133,Ghir_D05_35081765,Ghir_D05_35320605,Ghir_D05_35369827,Ghir_D05_35345831,Ghir_D05_35346134,Ghir_D05_35398680,Ghir_D05_35322472,Ghir_D05_35052911,Ghir_D05_35352262,Ghir_D05_35352280,Ghir_D05_35357401,Ghi…	Ghir_D05_50917106	bin13205	135	Ghir_D05_51252447,Ghir_D05_51124005,Ghir_D05_51216128,Ghir_D05_51138493,Ghir_D05_51213718,Ghir_D05_50935340,Ghir_D05_51208946,Ghir_D05_51323079,Ghir_D05_51290219,Ghir_D05_51309346,Ghir_D05_51254416,Ghir_D05_51609301,Ghir_D05_51119187,Ghir_D05_51498254,Ghir_D05_51498276,Ghir_D05_50935434,Ghir_D05_51275672,Ghir_D05_50985629,Ghir_D05_50985645,Ghir_D05_51362118,Ghir_D05_51205421,Ghir_D05_51542721,Ghi…	-0.240581	1.3069e-09	0.0137513	Ghir_D05	34903979	35470339	Ghir_D05	50897902	51841334
FE	Ghir_D05_36522631	bin13170	12	Ghir_D05_36537306,Ghir_D05_36521850,Ghir_D05_36537175,Ghir_D05_36530924,Ghir_D05_36519798,Ghir_D05_36511217,Ghir_D05_36556236,Ghir_D05_36524254,Ghir_D05_36546317,Ghir_D05_36554473,Ghir_D05_36537016,Ghir_D05_36542759	Ghir_D05_49723516	bin13199	29	Ghir_D05_49881884,Ghir_D05_49893377,Ghir_D05_49695736,Ghir_D05_49880093,Ghir_D05_49727827,Ghir_D05_49716678,Ghir_D05_49687238,Ghir_D05_49790426,Ghir_D05_49881882,Ghir_D05_49853525,Ghir_D05_49726162,Ghir_D05_49790414,Ghir_D05_49716280,Ghir_D05_49891328,Ghir_D05_49893365,Ghir_D05_49800071,Ghir_D05_49883156,Ghir_D05_49790679,Ghir_D05_49799843,Ghir_D05_49718028,Ghir_D05_49771689,Ghir_D05_49833267,Ghi…	-0.232082	4.10591e-09	0.0142453	Ghir_D05	36511217	36562156	Ghir_D05	49680756	49893386
FE	Ghir_D05_38403511	bin13180	61	Ghir_D05_38243138,Ghir_D05_38456921,Ghir_D05_38274454,Ghir_D05_38230564,Ghir_D05_38266140,Ghir_D05_38243569,Ghir_D05_38243821,Ghir_D05_38260934,Ghir_D05_38452192,Ghir_D05_38176499,Ghir_D05_38266793,Ghir_D05_38265297,Ghir_D05_38249007,Ghir_D05_38376331,Ghir_D05_38458227,Ghir_D05_38273410,Ghir_D05_38262973,Ghir_D05_38398062,Ghir_D05_38266367,Ghir_D05_38278480,Ghir_D05_38450751,Ghir_D05_38154399,Ghi…	Ghir_D05_46224459	bin13195	77	Ghir_D05_46073858,Ghir_D05_46078754,Ghir_D05_46078446,Ghir_D05_46127131,Ghir_D05_46117598,Ghir_D05_45916356,Ghir_D05_45919201,Ghir_D05_46073628,Ghir_D05_46179702,Ghir_D05_46075369,Ghir_D05_46071811,Ghir_D05_46115032,Ghir_D05_46117356,Ghir_D05_45916343,Ghir_D05_46080490,Ghir_D05_46199415,Ghir_D05_46227996,Ghir_D05_46228033,Ghir_D05_46199358,Ghir_D05_46177538,Ghir_D05_46179533,Ghir_D05_45998127,Ghi…	-0.196904	7.83202e-09	0.0225989	Ghir_D05	38150061	38481367	Ghir_D05	45911851	46286360
FE	Ghir_A04_38686951	bin2581	1	Ghir_A04_38123954	Ghir_A04_39688852	bin2582	0	.	-0.310461	8.23434e-09	0.00447873	Ghir_A04	36519719	39469209	Ghir_A04	39469209	40219093
FE	Ghir_D05_38911404	bin13181	71	Ghir_D05_38812196,Ghir_D05_38802853,Ghir_D05_38801422,Ghir_D05_38633310,Ghir_D05_38813403,Ghir_D05_38797286,Ghir_D05_39045710,Ghir_D05_38802851,Ghir_D05_38869975,Ghir_D05_38639745,Ghir_D05_38882906,Ghir_D05_38860708,Ghir_D05_38972536,Ghir_D05_38895880,Ghir_D05_38819707,Ghir_D05_38972529,Ghir_D05_39038560,Ghir_D05_39038642,Ghir_D05_39040227,Ghir_D05_38852230,Ghir_D05_38972156,Ghir_D05_38619144,Ghi…	Ghir_D05_52725715	bin13219	31	Ghir_D05_52809636,Ghir_D05_52738188,Ghir_D05_52755796,Ghir_D05_52748562,Ghir_D05_52737936,Ghir_D05_52739205,Ghir_D05_52714833,Ghir_D05_52746706,Ghir_D05_52746726,Ghir_D05_52714815,Ghir_D05_52748249,Ghir_D05_52748281,Ghir_D05_52721056,Ghir_D05_52756315,Ghir_D05_52792818,Ghir_D05_52797637,Ghir_D05_52809357,Ghir_D05_52713258,Ghir_D05_52732969,Ghir_D05_52717849,Ghir_D05_52715671,Ghir_D05_52717263,Ghi…	0.174737	5.64416e-09	0.022075	Ghir_D05	38481367	39046482	Ghir_D05	52713258	52818148
FE	Ghir_D05_40703686	bin13189	101	Ghir_D05_40664412,Ghir_D05_40658993,Ghir_D05_40677597,Ghir_D05_40684570,Ghir_D05_40687126,Ghir_D05_40664334,Ghir_D05_40821671,Ghir_D05_40677585,Ghir_D05_40689338,Ghir_D05_40585641,Ghir_D05_40585648,Ghir_D05_40588756,Ghir_D05_40585504,Ghir_D05_40657092,Ghir_D05_40691029,Ghir_D05_40691048,Ghir_D05_40691483,Ghir_D05_40664008,Ghir_D05_40819319,Ghir_D05_40595275,Ghir_D05_40825594,Ghir_D05_40828964,Ghi…	Ghir_D05_47104312	bin13196	206	Ghir_D05_46974147,Ghir_D05_46887458,Ghir_D05_46900709,Ghir_D05_46905147,Ghir_D05_46973149,Ghir_D05_46755853,Ghir_D05_46757102,Ghir_D05_46757665,Ghir_D05_46927701,Ghir_D05_46955145,Ghir_D05_46966254,Ghir_D05_46972786,Ghir_D05_46973126,Ghir_D05_46878779,Ghir_D05_46727507,Ghir_D05_46728262,Ghir_D05_46739409,Ghir_D05_46739610,Ghir_D05_46940836,Ghir_D05_46950866,Ghir_D05_46950977,Ghir_D05_46952198,Ghi…	-0.188153	6.96003e-09	0.0222096	Ghir_D05	40585504	41147625	Ghir_D05	46286360	47539795
FE	Ghir_D05_40703686	bin13189	101	Ghir_D05_40664412,Ghir_D05_40658993,Ghir_D05_40677597,Ghir_D05_40684570,Ghir_D05_40687126,Ghir_D05_40664334,Ghir_D05_40821671,Ghir_D05_40677585,Ghir_D05_40689338,Ghir_D05_40585641,Ghir_D05_40585648,Ghir_D05_40588756,Ghir_D05_40585504,Ghir_D05_40657092,Ghir_D05_40691029,Ghir_D05_40691048,Ghir_D05_40691483,Ghir_D05_40664008,Ghir_D05_40819319,Ghir_D05_40595275,Ghir_D05_40825594,Ghir_D05_40828964,Ghi…	Ghir_D05_49881504	bin13199	29	Ghir_D05_49881884,Ghir_D05_49893377,Ghir_D05_49695736,Ghir_D05_49880093,Ghir_D05_49727827,Ghir_D05_49716678,Ghir_D05_49687238,Ghir_D05_49790426,Ghir_D05_49881882,Ghir_D05_49853525,Ghir_D05_49726162,Ghir_D05_49790414,Ghir_D05_49716280,Ghir_D05_49891328,Ghir_D05_49893365,Ghir_D05_49800071,Ghir_D05_49883156,Ghir_D05_49790679,Ghir_D05_49799843,Ghir_D05_49718028,Ghir_D05_49771689,Ghir_D05_49833267,Ghi…	-0.183752	7.25496e-09	0.0231858	Ghir_D05	40585504	41147625	Ghir_D05	49680756	49893386
FE	Ghir_D05_42872862	bin13190	400	Ghir_D05_42681463,Ghir_D05_42691233,Ghir_D05_42678591,Ghir_D05_41350647,Ghir_D05_42681456,Ghir_D05_41362027,Ghir_D05_41362945,Ghir_D05_42696036,Ghir_D05_42658067,Ghir_D05_42662519,Ghir_D05_42664935,Ghir_D05_42678587,Ghir_D05_41254786,Ghir_D05_41360761,Ghir_D05_41193299,Ghir_D05_41193369,Ghir_D05_41376404,Ghir_D05_41381750,Ghir_D05_41384039,Ghir_D05_42703405,Ghir_D05_42658053,Ghir_D05_42708273,Ghi…	Ghir_D05_44224796	bin13191	295	Ghir_D05_43658752,Ghir_D05_43117557,Ghir_D05_43057891,Ghir_D05_43057922,Ghir_D05_43126006,Ghir_D05_43592230,Ghir_D05_43595544,Ghir_D05_43062815,Ghir_D05_43600373,Ghir_D05_43608608,Ghir_D05_43613310,Ghir_D05_43208236,Ghir_D05_43210169,Ghir_D05_43133753,Ghir_D05_43150613,Ghir_D05_43164658,Ghir_D05_43166361,Ghir_D05_43170669,Ghir_D05_43173244,Ghir_D05_43175899,Ghir_D05_43595572,Ghir_D05_43176158,Ghi…	0.272525	5.21227e-09	0.0501265	Ghir_D05	41147625	43057891	Ghir_D05	43057891	44559982
FE	Ghir_D05_42872862	bin13190	400	Ghir_D05_42681463,Ghir_D05_42691233,Ghir_D05_42678591,Ghir_D05_41350647,Ghir_D05_42681456,Ghir_D05_41362027,Ghir_D05_41362945,Ghir_D05_42696036,Ghir_D05_42658067,Ghir_D05_42662519,Ghir_D05_42664935,Ghir_D05_42678587,Ghir_D05_41254786,Ghir_D05_41360761,Ghir_D05_41193299,Ghir_D05_41193369,Ghir_D05_41376404,Ghir_D05_41381750,Ghir_D05_41384039,Ghir_D05_42703405,Ghir_D05_42658053,Ghir_D05_42708273,Ghi…	Ghir_D05_49033355	bin13197	266	Ghir_D05_49496679,Ghir_D05_49277732,Ghir_D05_49284846,Ghir_D05_49430092,Ghir_D05_49271140,Ghir_D05_49341954,Ghir_D05_49364640,Ghir_D05_49368032,Ghir_D05_49368077,Ghir_D05_49391616,Ghir_D05_49394775,Ghir_D05_49426636,Ghir_D05_49270864,Ghir_D05_47646292,Ghir_D05_47669943,Ghir_D05_49607211,Ghir_D05_49290466,Ghir_D05_49298819,Ghir_D05_49304228,Ghir_D05_49321221,Ghir_D05_49326374,Ghir_D05_47592871,Ghi…	-0.324881	3.97472e-10	0.0125051	Ghir_D05	41147625	43057891	Ghir_D05	47539795	49650502
FE	Ghir_D05_42872862	bin13190	400	Ghir_D05_42681463,Ghir_D05_42691233,Ghir_D05_42678591,Ghir_D05_41350647,Ghir_D05_42681456,Ghir_D05_41362027,Ghir_D05_41362945,Ghir_D05_42696036,Ghir_D05_42658067,Ghir_D05_42662519,Ghir_D05_42664935,Ghir_D05_42678587,Ghir_D05_41254786,Ghir_D05_41360761,Ghir_D05_41193299,Ghir_D05_41193369,Ghir_D05_41376404,Ghir_D05_41381750,Ghir_D05_41384039,Ghir_D05_42703405,Ghir_D05_42658053,Ghir_D05_42708273,Ghi…	Ghir_D05_50320900	bin13203	28	Ghir_D05_50281863,Ghir_D05_50508565,Ghir_D05_50247943,Ghir_D05_50413171,Ghir_D05_50286968,Ghir_D05_50487870,Ghir_D05_50482863,Ghir_D05_50394371,Ghir_D05_50226600,Ghir_D05_50414937,Ghir_D05_50288545,Ghir_D05_50412737,Ghir_D05_50246841,Ghir_D05_50438629,Ghir_D05_50482799,Ghir_D05_50363742,Ghir_D05_50424104,Ghir_D05_50405665,Ghir_D05_50481127,Ghir_D05_50415896,Ghir_D05_50328949,Ghir_D05_50290396,Ghi…	-0.270758	4.99225e-09	0.0140353	Ghir_D05	41147625	43057891	Ghir_D05	50226600	50510237
FE	Ghir_D05_42872862	bin13190	400	Ghir_D05_42681463,Ghir_D05_42691233,Ghir_D05_42678591,Ghir_D05_41350647,Ghir_D05_42681456,Ghir_D05_41362027,Ghir_D05_41362945,Ghir_D05_42696036,Ghir_D05_42658067,Ghir_D05_42662519,Ghir_D05_42664935,Ghir_D05_42678587,Ghir_D05_41254786,Ghir_D05_41360761,Ghir_D05_41193299,Ghir_D05_41193369,Ghir_D05_41376404,Ghir_D05_41381750,Ghir_D05_41384039,Ghir_D05_42703405,Ghir_D05_42658053,Ghir_D05_42708273,Ghi…	Ghir_D05_50917106	bin13205	135	Ghir_D05_51252447,Ghir_D05_51124005,Ghir_D05_51216128,Ghir_D05_51138493,Ghir_D05_51213718,Ghir_D05_50935340,Ghir_D05_51208946,Ghir_D05_51323079,Ghir_D05_51290219,Ghir_D05_51309346,Ghir_D05_51254416,Ghir_D05_51609301,Ghir_D05_51119187,Ghir_D05_51498254,Ghir_D05_51498276,Ghir_D05_50935434,Ghir_D05_51275672,Ghir_D05_50985629,Ghir_D05_50985645,Ghir_D05_51362118,Ghir_D05_51205421,Ghir_D05_51542721,Ghi…	-0.288589	3.09037e-10	0.0165835	Ghir_D05	41147625	43057891	Ghir_D05	50897902	51841334
FE	Ghir_D05_42872862	bin13190	400	Ghir_D05_42681463,Ghir_D05_42691233,Ghir_D05_42678591,Ghir_D05_41350647,Ghir_D05_42681456,Ghir_D05_41362027,Ghir_D05_41362945,Ghir_D05_42696036,Ghir_D05_42658067,Ghir_D05_42662519,Ghir_D05_42664935,Ghir_D05_42678587,Ghir_D05_41254786,Ghir_D05_41360761,Ghir_D05_41193299,Ghir_D05_41193369,Ghir_D05_41376404,Ghir_D05_41381750,Ghir_D05_41384039,Ghir_D05_42703405,Ghir_D05_42658053,Ghir_D05_42708273,Ghi…	Ghir_D05_51543888	bin13205	135	Ghir_D05_51252447,Ghir_D05_51124005,Ghir_D05_51216128,Ghir_D05_51138493,Ghir_D05_51213718,Ghir_D05_50935340,Ghir_D05_51208946,Ghir_D05_51323079,Ghir_D05_51290219,Ghir_D05_51309346,Ghir_D05_51254416,Ghir_D05_51609301,Ghir_D05_51119187,Ghir_D05_51498254,Ghir_D05_51498276,Ghir_D05_50935434,Ghir_D05_51275672,Ghir_D05_50985629,Ghir_D05_50985645,Ghir_D05_51362118,Ghir_D05_51205421,Ghir_D05_51542721,Ghi…	0.404842	5.04392e-09	0.0617175	Ghir_D05	41147625	43057891	Ghir_D05	50897902	51841334
FE	Ghir_D05_42872862	bin13190	400	Ghir_D05_42681463,Ghir_D05_42691233,Ghir_D05_42678591,Ghir_D05_41350647,Ghir_D05_42681456,Ghir_D05_41362027,Ghir_D05_41362945,Ghir_D05_42696036,Ghir_D05_42658067,Ghir_D05_42662519,Ghir_D05_42664935,Ghir_D05_42678587,Ghir_D05_41254786,Ghir_D05_41360761,Ghir_D05_41193299,Ghir_D05_41193369,Ghir_D05_41376404,Ghir_D05_41381750,Ghir_D05_41384039,Ghir_D05_42703405,Ghir_D05_42658053,Ghir_D05_42708273,Ghi…	Ghir_D05_54245547	bin13237	127	Ghir_D05_54245353,Ghir_D05_54244097,Ghir_D05_54245235,Ghir_D05_54244516,Ghir_D05_54245120,Ghir_D05_54245121,Ghir_D05_54278952,Ghir_D05_54277747,Ghir_D05_54277871,Ghir_D05_54278895,Ghir_D05_54243947,Ghir_D05_54280264,Ghir_D05_54280661,Ghir_D05_54282426,Ghir_D05_54290036,Ghir_D05_54291038,Ghir_D05_54291202,Ghir_D05_54291350,Ghir_D05_54245372,Ghir_D05_54245913,Ghir_D05_54279257,Ghir_D05_54279401,Ghi…	-0.294988	7.32385e-10	0.0154163	Ghir_D05	41147625	43057891	Ghir_D05	54135328	54355874
FE	Ghir_D05_42872862	bin13190	400	Ghir_D05_42681463,Ghir_D05_42691233,Ghir_D05_42678591,Ghir_D05_41350647,Ghir_D05_42681456,Ghir_D05_41362027,Ghir_D05_41362945,Ghir_D05_42696036,Ghir_D05_42658067,Ghir_D05_42662519,Ghir_D05_42664935,Ghir_D05_42678587,Ghir_D05_41254786,Ghir_D05_41360761,Ghir_D05_41193299,Ghir_D05_41193369,Ghir_D05_41376404,Ghir_D05_41381750,Ghir_D05_41384039,Ghir_D05_42703405,Ghir_D05_42658053,Ghir_D05_42708273,Ghi…	Ghir_D05_54324290	bin13237	127	Ghir_D05_54245353,Ghir_D05_54244097,Ghir_D05_54245235,Ghir_D05_54244516,Ghir_D05_54245120,Ghir_D05_54245121,Ghir_D05_54278952,Ghir_D05_54277747,Ghir_D05_54277871,Ghir_D05_54278895,Ghir_D05_54243947,Ghir_D05_54280264,Ghir_D05_54280661,Ghir_D05_54282426,Ghir_D05_54290036,Ghir_D05_54291038,Ghir_D05_54291202,Ghir_D05_54291350,Ghir_D05_54245372,Ghir_D05_54245913,Ghir_D05_54279257,Ghir_D05_54279401,Ghi…	-0.284162	8.81641e-10	0.0156564	Ghir_D05	41147625	43057891	Ghir_D05	54135328	54355874
FE	Ghir_D05_42872862	bin13190	400	Ghir_D05_42681463,Ghir_D05_42691233,Ghir_D05_42678591,Ghir_D05_41350647,Ghir_D05_42681456,Ghir_D05_41362027,Ghir_D05_41362945,Ghir_D05_42696036,Ghir_D05_42658067,Ghir_D05_42662519,Ghir_D05_42664935,Ghir_D05_42678587,Ghir_D05_41254786,Ghir_D05_41360761,Ghir_D05_41193299,Ghir_D05_41193369,Ghir_D05_41376404,Ghir_D05_41381750,Ghir_D05_41384039,Ghir_D05_42703405,Ghir_D05_42658053,Ghir_D05_42708273,Ghi…	Ghir_D05_54388822	bin13238	31	Ghir_D05_54383344,Ghir_D05_54382702,Ghir_D05_54363405,Ghir_D05_54364490,Ghir_D05_54365216,Ghir_D05_54374235,Ghir_D05_54374582,Ghir_D05_54375073,Ghir_D05_54375445,Ghir_D05_54380019,Ghir_D05_54363277,Ghir_D05_54388496,Ghir_D05_54388802,Ghir_D05_54383791,Ghir_D05_54365542,Ghir_D05_54366948,Ghir_D05_54371601,Ghir_D05_54372062,Ghir_D05_54372512,Ghir_D05_54372609,Ghir_D05_54386265,Ghir_D05_54386364,Ghi…	-0.303353	9.2676e-10	0.0154475	Ghir_D05	41147625	43057891	Ghir_D05	54355874	54390199
FE	Ghir_D05_43088076	bin13191	295	Ghir_D05_44450310,Ghir_D05_44479363,Ghir_D05_44432420,Ghir_D05_44431847,Ghir_D05_43166361,Ghir_D05_44453692,Ghir_D05_44449041,Ghir_D05_43175936,Ghir_D05_44452675,Ghir_D05_43197732,Ghir_D05_44479304,Ghir_D05_44428225,Ghir_D05_43126006,Ghir_D05_43133753,Ghir_D05_44436706,Ghir_D05_44439434,Ghir_D05_43164658,Ghir_D05_43170669,Ghir_D05_43173244,Ghir_D05_43175899,Ghir_D05_43838674,Ghir_D05_43176158,Ghi…	Ghir_D05_50917106	bin13205	135	Ghir_D05_51252447,Ghir_D05_51124005,Ghir_D05_51216128,Ghir_D05_51138493,Ghir_D05_51213718,Ghir_D05_50935340,Ghir_D05_51208946,Ghir_D05_51323079,Ghir_D05_51290219,Ghir_D05_51309346,Ghir_D05_51254416,Ghir_D05_51609301,Ghir_D05_51119187,Ghir_D05_51498254,Ghir_D05_51498276,Ghir_D05_50935434,Ghir_D05_51275672,Ghir_D05_50985629,Ghir_D05_50985645,Ghir_D05_51362118,Ghir_D05_51205421,Ghir_D05_51542721,Ghi…	-0.375421	9.40773e-09	0.00526494	Ghir_D05	43057891	44559982	Ghir_D05	50897902	51841334
FE	Ghir_D05_43855984	bin13191	295	Ghir_D05_44450310,Ghir_D05_44479363,Ghir_D05_44432420,Ghir_D05_44431847,Ghir_D05_43166361,Ghir_D05_44453692,Ghir_D05_44449041,Ghir_D05_43175936,Ghir_D05_44452675,Ghir_D05_43197732,Ghir_D05_44479304,Ghir_D05_44428225,Ghir_D05_43126006,Ghir_D05_43133753,Ghir_D05_44436706,Ghir_D05_44439434,Ghir_D05_43164658,Ghir_D05_43170669,Ghir_D05_43173244,Ghir_D05_43175899,Ghir_D05_43838674,Ghir_D05_43176158,Ghi…	Ghir_D05_49444369	bin13197	266	Ghir_D05_49496679,Ghir_D05_49277732,Ghir_D05_49284846,Ghir_D05_49430092,Ghir_D05_49271140,Ghir_D05_49341954,Ghir_D05_49364640,Ghir_D05_49368032,Ghir_D05_49368077,Ghir_D05_49391616,Ghir_D05_49394775,Ghir_D05_49426636,Ghir_D05_49270864,Ghir_D05_47646292,Ghir_D05_47669943,Ghir_D05_49607211,Ghir_D05_49290466,Ghir_D05_49298819,Ghir_D05_49304228,Ghir_D05_49321221,Ghir_D05_49326374,Ghir_D05_47592871,Ghi…	-0.223619	2.22413e-09	0.0172185	Ghir_D05	43057891	44559982	Ghir_D05	47539795	49650502
FE	Ghir_D05_43855984	bin13191	295	Ghir_D05_44450310,Ghir_D05_44479363,Ghir_D05_44432420,Ghir_D05_44431847,Ghir_D05_43166361,Ghir_D05_44453692,Ghir_D05_44449041,Ghir_D05_43175936,Ghir_D05_44452675,Ghir_D05_43197732,Ghir_D05_44479304,Ghir_D05_44428225,Ghir_D05_43126006,Ghir_D05_43133753,Ghir_D05_44436706,Ghir_D05_44439434,Ghir_D05_43164658,Ghir_D05_43170669,Ghir_D05_43173244,Ghir_D05_43175899,Ghir_D05_43838674,Ghir_D05_43176158,Ghi…	Ghir_D05_49723516	bin13199	29	Ghir_D05_49881884,Ghir_D05_49893377,Ghir_D05_49695736,Ghir_D05_49880093,Ghir_D05_49727827,Ghir_D05_49716678,Ghir_D05_49687238,Ghir_D05_49790426,Ghir_D05_49881882,Ghir_D05_49853525,Ghir_D05_49726162,Ghir_D05_49790414,Ghir_D05_49716280,Ghir_D05_49891328,Ghir_D05_49893365,Ghir_D05_49800071,Ghir_D05_49883156,Ghir_D05_49790679,Ghir_D05_49799843,Ghir_D05_49718028,Ghir_D05_49771689,Ghir_D05_49833267,Ghi…	-0.232805	5.32907e-09	0.0127562	Ghir_D05	43057891	44559982	Ghir_D05	49680756	49893386
FE	Ghir_D05_45106538	bin13193	67	Ghir_D05_45141477,Ghir_D05_45098612,Ghir_D05_45145814,Ghir_D05_45145905,Ghir_D05_45116159,Ghir_D05_44887901,Ghir_D05_44888472,Ghir_D05_44888485,Ghir_D05_45145947,Ghir_D05_44913449,Ghir_D05_44913701,Ghir_D05_44914517,Ghir_D05_44908538,Ghir_D05_45098677,Ghir_D05_44934117,Ghir_D05_45098714,Ghir_D05_45101589,Ghir_D05_45113262,Ghir_D05_44867103,Ghir_D05_44960971,Ghir_D05_44971493,Ghir_D05_44988669,Ghi…	Ghir_D05_49444369	bin13197	266	Ghir_D05_49496679,Ghir_D05_49277732,Ghir_D05_49284846,Ghir_D05_49430092,Ghir_D05_49271140,Ghir_D05_49341954,Ghir_D05_49364640,Ghir_D05_49368032,Ghir_D05_49368077,Ghir_D05_49391616,Ghir_D05_49394775,Ghir_D05_49426636,Ghir_D05_49270864,Ghir_D05_47646292,Ghir_D05_47669943,Ghir_D05_49607211,Ghir_D05_49290466,Ghir_D05_49298819,Ghir_D05_49304228,Ghir_D05_49321221,Ghir_D05_49326374,Ghir_D05_47592871,Ghi…	-0.224338	3.87605e-09	0.0169822	Ghir_D05	44750763	45149713	Ghir_D05	47539795	49650502
FE	Ghir_D05_48253836	bin13197	266	Ghir_D05_48635140,Ghir_D05_48601633,Ghir_D05_48667162,Ghir_D05_48579215,Ghir_D05_48629327,Ghir_D05_48634446,Ghir_D05_48634450,Ghir_D05_47827714,Ghir_D05_48635576,Ghir_D05_48647815,Ghir_D05_48647824,Ghir_D05_48653415,Ghir_D05_48656800,Ghir_D05_48665584,Ghir_D05_48579208,Ghir_D05_47841017,Ghir_D05_48620425,Ghir_D05_48628025,Ghir_D05_47825070,Ghir_D05_47825090,Ghir_D05_48680715,Ghir_D05_47827774,Ghi…	Ghir_D05_48286027	bin13197	266	Ghir_D05_49496679,Ghir_D05_49277732,Ghir_D05_49284846,Ghir_D05_49430092,Ghir_D05_49271140,Ghir_D05_49341954,Ghir_D05_49364640,Ghir_D05_49368032,Ghir_D05_49368077,Ghir_D05_49391616,Ghir_D05_49394775,Ghir_D05_49426636,Ghir_D05_49270864,Ghir_D05_47646292,Ghir_D05_47669943,Ghir_D05_49607211,Ghir_D05_49290466,Ghir_D05_49298819,Ghir_D05_49304228,Ghir_D05_49321221,Ghir_D05_49326374,Ghir_D05_47592871,Ghi…	-0.219052	1.35049e-09	0.0269256	Ghir_D05	47539795	49650502	Ghir_D05	47539795	49650502
FE	Ghir_D05_48502382	bin13197	266	Ghir_D05_48635140,Ghir_D05_48601633,Ghir_D05_48667162,Ghir_D05_48579215,Ghir_D05_48629327,Ghir_D05_48634446,Ghir_D05_48634450,Ghir_D05_47827714,Ghir_D05_48635576,Ghir_D05_48647815,Ghir_D05_48647824,Ghir_D05_48653415,Ghir_D05_48656800,Ghir_D05_48665584,Ghir_D05_48579208,Ghir_D05_47841017,Ghir_D05_48620425,Ghir_D05_48628025,Ghir_D05_47825070,Ghir_D05_47825090,Ghir_D05_48680715,Ghir_D05_47827774,Ghi…	Ghir_D05_49444369	bin13197	266	Ghir_D05_49496679,Ghir_D05_49277732,Ghir_D05_49284846,Ghir_D05_49430092,Ghir_D05_49271140,Ghir_D05_49341954,Ghir_D05_49364640,Ghir_D05_49368032,Ghir_D05_49368077,Ghir_D05_49391616,Ghir_D05_49394775,Ghir_D05_49426636,Ghir_D05_49270864,Ghir_D05_47646292,Ghir_D05_47669943,Ghir_D05_49607211,Ghir_D05_49290466,Ghir_D05_49298819,Ghir_D05_49304228,Ghir_D05_49321221,Ghir_D05_49326374,Ghir_D05_47592871,Ghi…	-0.213991	2.29313e-09	0.0189928	Ghir_D05	47539795	49650502	Ghir_D05	47539795	49650502
FE	Ghir_D05_48624508	bin13197	266	Ghir_D05_48635140,Ghir_D05_48601633,Ghir_D05_48667162,Ghir_D05_48579215,Ghir_D05_48629327,Ghir_D05_48634446,Ghir_D05_48634450,Ghir_D05_47827714,Ghir_D05_48635576,Ghir_D05_48647815,Ghir_D05_48647824,Ghir_D05_48653415,Ghir_D05_48656800,Ghir_D05_48665584,Ghir_D05_48579208,Ghir_D05_47841017,Ghir_D05_48620425,Ghir_D05_48628025,Ghir_D05_47825070,Ghir_D05_47825090,Ghir_D05_48680715,Ghir_D05_47827774,Ghi…	Ghir_D05_49444369	bin13197	266	Ghir_D05_49496679,Ghir_D05_49277732,Ghir_D05_49284846,Ghir_D05_49430092,Ghir_D05_49271140,Ghir_D05_49341954,Ghir_D05_49364640,Ghir_D05_49368032,Ghir_D05_49368077,Ghir_D05_49391616,Ghir_D05_49394775,Ghir_D05_49426636,Ghir_D05_49270864,Ghir_D05_47646292,Ghir_D05_47669943,Ghir_D05_49607211,Ghir_D05_49290466,Ghir_D05_49298819,Ghir_D05_49304228,Ghir_D05_49321221,Ghir_D05_49326374,Ghir_D05_47592871,Ghi…	-0.216331	5.84449e-09	0.0180723	Ghir_D05	47539795	49650502	Ghir_D05	47539795	49650502
FE	Ghir_D05_49463085	bin13197	266	Ghir_D05_48635140,Ghir_D05_48601633,Ghir_D05_48667162,Ghir_D05_48579215,Ghir_D05_48629327,Ghir_D05_48634446,Ghir_D05_48634450,Ghir_D05_47827714,Ghir_D05_48635576,Ghir_D05_48647815,Ghir_D05_48647824,Ghir_D05_48653415,Ghir_D05_48656800,Ghir_D05_48665584,Ghir_D05_48579208,Ghir_D05_47841017,Ghir_D05_48620425,Ghir_D05_48628025,Ghir_D05_47825070,Ghir_D05_47825090,Ghir_D05_48680715,Ghir_D05_47827774,Ghi…	Ghir_D05_52994229	bin13222	28	Ghir_D05_52959095,Ghir_D05_52959038,Ghir_D05_53230417,Ghir_D05_52975806,Ghir_D05_53316283,Ghir_D05_53284703,Ghir_D05_52965970,Ghir_D05_52959035,Ghir_D05_52973772,Ghir_D05_53295312,Ghir_D05_52992566,Ghir_D05_52972609,Ghir_D05_53005178,Ghir_D05_53248749,Ghir_D05_53283446,Ghir_D05_53261002,Ghir_D05_52944372,Ghir_D05_53274102,Ghir_D05_53277934,Ghir_D05_53255104,Ghir_D05_53001995,Ghir_D05_53000117,Ghi…	-0.227306	9.78888e-10	0.0233018	Ghir_D05	47539795	49650502	Ghir_D05	52944372	53371360
FE	Ghir_D05_49463085	bin13197	266	Ghir_D05_48635140,Ghir_D05_48601633,Ghir_D05_48667162,Ghir_D05_48579215,Ghir_D05_48629327,Ghir_D05_48634446,Ghir_D05_48634450,Ghir_D05_47827714,Ghir_D05_48635576,Ghir_D05_48647815,Ghir_D05_48647824,Ghir_D05_48653415,Ghir_D05_48656800,Ghir_D05_48665584,Ghir_D05_48579208,Ghir_D05_47841017,Ghir_D05_48620425,Ghir_D05_48628025,Ghir_D05_47825070,Ghir_D05_47825090,Ghir_D05_48680715,Ghir_D05_47827774,Ghi…	Ghir_D05_54388822	bin13238	31	Ghir_D05_54383344,Ghir_D05_54382702,Ghir_D05_54363405,Ghir_D05_54364490,Ghir_D05_54365216,Ghir_D05_54374235,Ghir_D05_54374582,Ghir_D05_54375073,Ghir_D05_54375445,Ghir_D05_54380019,Ghir_D05_54363277,Ghir_D05_54388496,Ghir_D05_54388802,Ghir_D05_54383791,Ghir_D05_54365542,Ghir_D05_54366948,Ghir_D05_54371601,Ghir_D05_54372062,Ghir_D05_54372512,Ghir_D05_54372609,Ghir_D05_54386265,Ghir_D05_54386364,Ghi…	-0.278	7.62435e-09	0.0170452	Ghir_D05	47539795	49650502	Ghir_D05	54355874	54390199
FE	Ghir_D05_49723516	bin13199	29	Ghir_D05_49808237,Ghir_D05_49790426,Ghir_D05_49881882,Ghir_D05_49833267,Ghir_D05_49801159,Ghir_D05_49893365,Ghir_D05_49790679,Ghir_D05_49799843,Ghir_D05_49771689,Ghir_D05_49687238,Ghir_D05_49695736,Ghir_D05_49716280,Ghir_D05_49853525,Ghir_D05_49880093,Ghir_D05_49718028,Ghir_D05_49881884,Ghir_D05_49883156,Ghir_D05_49891328,Ghir_D05_49766083,Ghir_D05_49790414,Ghir_D05_49893377,Ghir_D05_49800071,Ghi…	Ghir_D05_49881504	bin13199	29	Ghir_D05_49881884,Ghir_D05_49893377,Ghir_D05_49695736,Ghir_D05_49880093,Ghir_D05_49727827,Ghir_D05_49716678,Ghir_D05_49687238,Ghir_D05_49790426,Ghir_D05_49881882,Ghir_D05_49853525,Ghir_D05_49726162,Ghir_D05_49790414,Ghir_D05_49716280,Ghir_D05_49891328,Ghir_D05_49893365,Ghir_D05_49800071,Ghir_D05_49883156,Ghir_D05_49790679,Ghir_D05_49799843,Ghir_D05_49718028,Ghir_D05_49771689,Ghir_D05_49833267,Ghi…	-0.232184	4.00423e-09	0.0139666	Ghir_D05	49680756	49893386	Ghir_D05	49680756	49893386
FE	Ghir_D05_49723516	bin13199	29	Ghir_D05_49808237,Ghir_D05_49790426,Ghir_D05_49881882,Ghir_D05_49833267,Ghir_D05_49801159,Ghir_D05_49893365,Ghir_D05_49790679,Ghir_D05_49799843,Ghir_D05_49771689,Ghir_D05_49687238,Ghir_D05_49695736,Ghir_D05_49716280,Ghir_D05_49853525,Ghir_D05_49880093,Ghir_D05_49718028,Ghir_D05_49881884,Ghir_D05_49883156,Ghir_D05_49891328,Ghir_D05_49766083,Ghir_D05_49790414,Ghir_D05_49893377,Ghir_D05_49800071,Ghi…	Ghir_D05_50917106	bin13205	135	Ghir_D05_51252447,Ghir_D05_51124005,Ghir_D05_51216128,Ghir_D05_51138493,Ghir_D05_51213718,Ghir_D05_50935340,Ghir_D05_51208946,Ghir_D05_51323079,Ghir_D05_51290219,Ghir_D05_51309346,Ghir_D05_51254416,Ghir_D05_51609301,Ghir_D05_51119187,Ghir_D05_51498254,Ghir_D05_51498276,Ghir_D05_50935434,Ghir_D05_51275672,Ghir_D05_50985629,Ghir_D05_50985645,Ghir_D05_51362118,Ghir_D05_51205421,Ghir_D05_51542721,Ghi…	-0.23231	4.18115e-09	0.013775	Ghir_D05	49680756	49893386	Ghir_D05	50897902	51841334
FE	Ghir_D05_50917106	bin13205	135	Ghir_D05_51551532,Ghir_D05_51543359,Ghir_D05_51547605,Ghir_D05_51623556,Ghir_D05_51543341,Ghir_D05_51543354,Ghir_D05_51634188,Ghir_D05_51634223,Ghir_D05_51634852,Ghir_D05_51552017,Ghir_D05_51580362,Ghir_D05_51580373,Ghir_D05_51598818,Ghir_D05_51606955,Ghir_D05_51609301,Ghir_D05_51623351,Ghir_D05_51762061,Ghir_D05_51778229,Ghir_D05_51778419,Ghir_D05_51780791,Ghir_D05_51793815,Ghir_D05_51801925,Ghi…	Ghir_D05_51723043	bin13205	135	Ghir_D05_51252447,Ghir_D05_51124005,Ghir_D05_51216128,Ghir_D05_51138493,Ghir_D05_51213718,Ghir_D05_50935340,Ghir_D05_51208946,Ghir_D05_51323079,Ghir_D05_51290219,Ghir_D05_51309346,Ghir_D05_51254416,Ghir_D05_51609301,Ghir_D05_51119187,Ghir_D05_51498254,Ghir_D05_51498276,Ghir_D05_50935434,Ghir_D05_51275672,Ghir_D05_50985629,Ghir_D05_50985645,Ghir_D05_51362118,Ghir_D05_51205421,Ghir_D05_51542721,Ghi…	-0.201287	2.43109e-09	0.0232799	Ghir_D05	50897902	51841334	Ghir_D05	50897902	51841334
FE	Ghir_D05_51876141	bin13206	2	Ghir_D05_51877228,Ghir_D05_51873450	Ghir_D02_57593146	bin11535	0	.	0.268493	6.3604e-09	0.050878	Ghir_D05	51841334	51894823	Ghir_D02	57593146	57738036
FE	Ghir_A08_52223323	bin5605	5	Ghir_A08_51833911,Ghir_A08_51833921,Ghir_A08_51834593,Ghir_A08_51833881,Ghir_A08_51830793	Ghir_A13_82568830	bin9963	0	.	-0.270497	4.68381e-09	0.0410875	Ghir_A08	51058555	52446010	Ghir_A13	82415814	82599201
FE	Ghir_D04_52527626	bin12561	18	Ghir_D04_52474188,Ghir_D04_52491759,Ghir_D04_52499101,Ghir_D04_52527626,Ghir_D04_52528747,Ghir_D04_52529151,Ghir_D04_52499314,Ghir_D04_52529717,Ghir_D04_52529920,Ghir_D04_52530442,Ghir_D04_52529450,Ghir_D04_52530444,Ghir_D04_52530812,Ghir_D04_52530997,Ghir_D04_52531114,Ghir_D04_52531239,Ghir_D04_52531342,Ghir_D04_52530443	Ghir_D04_52696751	bin12566	47	Ghir_D04_52713297,Ghir_D04_52713280,Ghir_D04_52710535,Ghir_D04_52711009,Ghir_D04_52711333,Ghir_D04_52711566,Ghir_D04_52696539,Ghir_D04_52696602,Ghir_D04_52696751,Ghir_D04_52696847,Ghir_D04_52697060,Ghir_D04_52697468,Ghir_D04_52705314,Ghir_D04_52705443,Ghir_D04_52708655,Ghir_D04_52710373,Ghir_D04_52685070,Ghir_D04_52685222,Ghir_D04_52685414,Ghir_D04_52686706,Ghir_D04_52687904,Ghir_D04_52688039,Ghi…	-0.201954	3.74285e-11	0.0364776	Ghir_D04	52474188	52532716	Ghir_D04	52685070	52713318
FE	Ghir_D05_54245547	bin13237	127	Ghir_D05_54172839,Ghir_D05_54218981,Ghir_D05_54235911,Ghir_D05_54238006,Ghir_D05_54238336,Ghir_D05_54235725,Ghir_D05_54277428,Ghir_D05_54277747,Ghir_D05_54277871,Ghir_D05_54278895,Ghir_D05_54278952,Ghir_D05_54279257,Ghir_D05_54279401,Ghir_D05_54279418,Ghir_D05_54279436,Ghir_D05_54280264,Ghir_D05_54280661,Ghir_D05_54282426,Ghir_D05_54290036,Ghir_D05_54291038,Ghir_D05_54291202,Ghir_D05_54291350,Ghi…	Ghir_D05_54324290	bin13237	127	Ghir_D05_54245353,Ghir_D05_54244097,Ghir_D05_54245235,Ghir_D05_54244516,Ghir_D05_54245120,Ghir_D05_54245121,Ghir_D05_54278952,Ghir_D05_54277747,Ghir_D05_54277871,Ghir_D05_54278895,Ghir_D05_54243947,Ghir_D05_54280264,Ghir_D05_54280661,Ghir_D05_54282426,Ghir_D05_54290036,Ghir_D05_54291038,Ghir_D05_54291202,Ghir_D05_54291350,Ghir_D05_54245372,Ghir_D05_54245913,Ghir_D05_54279257,Ghir_D05_54279401,Ghi…	-0.291321	6.76915e-09	0.00793083	Ghir_D05	54135328	54355874	Ghir_D05	54135328	54355874
FS	Ghir_D13_18388687	.	0	.	Ghir_A07_86214922	bin5175	5	Ghir_A07_86341330,Ghir_A07_86328661,Ghir_A07_86329803,Ghir_A07_86239585,Ghir_A07_86218117	-0.59264	8.08775e-09	0.0346946	.	.	.	Ghir_A07	86189596	86363336
FS	Ghir_A07_46699685	bin5076	0	.	Ghir_A07_90982265	bin5234	943	Ghir_A07_90673602,Ghir_A07_90673271,Ghir_A07_90672550,Ghir_A07_90671691,Ghir_A07_90672213,Ghir_A07_90672237,Ghir_A07_90671616,Ghir_A07_90685227,Ghir_A07_90672906,Ghir_A07_90685954,Ghir_A07_90672244,Ghir_A07_90671461,Ghir_A07_90683520,Ghir_A07_90684034,Ghir_A07_90757052,Ghir_A07_90684897,Ghir_A07_90688329,Ghir_A07_90685442,Ghir_A07_90684155,Ghir_A07_90686166,Ghir_A07_90674176,Ghir_A07_90674371,Ghi…	0.574025	7.18341e-09	0.0308404	Ghir_A07	46692774	47003942	Ghir_A07	90621661	90984128
FS	Ghir_A07_47135703	bin5077	0	.	Ghir_A07_90518448	bin5232	202	Ghir_A07_90540388,Ghir_A07_90541774,Ghir_A07_90541547,Ghir_A07_90541079,Ghir_A07_90540543,Ghir_A07_90540837,Ghir_A07_90541033,Ghir_A07_90519703,Ghir_A07_90541306,Ghir_A07_90541443,Ghir_A07_90547171,Ghir_A07_90542430,Ghir_A07_90542521,Ghir_A07_90542738,Ghir_A07_90543025,Ghir_A07_90543598,Ghir_A07_90544127,Ghir_A07_90550541,Ghir_A07_90550592,Ghir_A07_90550636,Ghir_A07_90550964,Ghir_A07_90541911,Ghi…	0.496983	3.30685e-09	0.0287543	Ghir_A07	47003942	47506689	Ghir_A07	90512447	90585165
FS	Ghir_A08_48184391	bin5602	0	.	Ghir_A07_91818707	bin5245	1	Ghir_A07_91848027	1.117	8.8832e-09	0.0591036	Ghir_A08	47279701	48719853	Ghir_A07	91789450	91861607
FS	Ghir_A07_48556356	bin5087	0	.	Ghir_A07_90982265	bin5234	943	Ghir_A07_90673602,Ghir_A07_90673271,Ghir_A07_90672550,Ghir_A07_90671691,Ghir_A07_90672213,Ghir_A07_90672237,Ghir_A07_90671616,Ghir_A07_90685227,Ghir_A07_90672906,Ghir_A07_90685954,Ghir_A07_90672244,Ghir_A07_90671461,Ghir_A07_90683520,Ghir_A07_90684034,Ghir_A07_90757052,Ghir_A07_90684897,Ghir_A07_90688329,Ghir_A07_90685442,Ghir_A07_90684155,Ghir_A07_90686166,Ghir_A07_90674176,Ghir_A07_90674371,Ghi…	0.608801	2.4763e-09	0.0352269	Ghir_A07	48510536	48647058	Ghir_A07	90621661	90984128
FS	Ghir_A07_49616512	bin5094	0	.	Ghir_A07_90518448	bin5232	202	Ghir_A07_90540388,Ghir_A07_90541774,Ghir_A07_90541547,Ghir_A07_90541079,Ghir_A07_90540543,Ghir_A07_90540837,Ghir_A07_90541033,Ghir_A07_90519703,Ghir_A07_90541306,Ghir_A07_90541443,Ghir_A07_90547171,Ghir_A07_90542430,Ghir_A07_90542521,Ghir_A07_90542738,Ghir_A07_90543025,Ghir_A07_90543598,Ghir_A07_90544127,Ghir_A07_90550541,Ghir_A07_90550592,Ghir_A07_90550636,Ghir_A07_90550964,Ghir_A07_90541911,Ghi…	0.54	5.27522e-10	0.0319045	Ghir_A07	49575672	49717249	Ghir_A07	90512447	90585165
FS	Ghir_A07_49735104	bin5095	0	.	Ghir_A07_90518448	bin5232	202	Ghir_A07_90540388,Ghir_A07_90541774,Ghir_A07_90541547,Ghir_A07_90541079,Ghir_A07_90540543,Ghir_A07_90540837,Ghir_A07_90541033,Ghir_A07_90519703,Ghir_A07_90541306,Ghir_A07_90541443,Ghir_A07_90547171,Ghir_A07_90542430,Ghir_A07_90542521,Ghir_A07_90542738,Ghir_A07_90543025,Ghir_A07_90543598,Ghir_A07_90544127,Ghir_A07_90550541,Ghir_A07_90550592,Ghir_A07_90550636,Ghir_A07_90550964,Ghir_A07_90541911,Ghi…	0.489064	7.40307e-09	0.0276538	Ghir_A07	49717249	49933847	Ghir_A07	90512447	90585165
FS	Ghir_A07_50624601	bin5101	0	.	Ghir_A07_90518448	bin5232	202	Ghir_A07_90540388,Ghir_A07_90541774,Ghir_A07_90541547,Ghir_A07_90541079,Ghir_A07_90540543,Ghir_A07_90540837,Ghir_A07_90541033,Ghir_A07_90519703,Ghir_A07_90541306,Ghir_A07_90541443,Ghir_A07_90547171,Ghir_A07_90542430,Ghir_A07_90542521,Ghir_A07_90542738,Ghir_A07_90543025,Ghir_A07_90543598,Ghir_A07_90544127,Ghir_A07_90550541,Ghir_A07_90550592,Ghir_A07_90550636,Ghir_A07_90550964,Ghir_A07_90541911,Ghi…	0.515469	8.14475e-10	0.0289869	Ghir_A07	50576819	50948922	Ghir_A07	90512447	90585165
FS	Ghir_A07_51103513	bin5103	0	.	Ghir_A07_90518448	bin5232	202	Ghir_A07_90540388,Ghir_A07_90541774,Ghir_A07_90541547,Ghir_A07_90541079,Ghir_A07_90540543,Ghir_A07_90540837,Ghir_A07_90541033,Ghir_A07_90519703,Ghir_A07_90541306,Ghir_A07_90541443,Ghir_A07_90547171,Ghir_A07_90542430,Ghir_A07_90542521,Ghir_A07_90542738,Ghir_A07_90543025,Ghir_A07_90543598,Ghir_A07_90544127,Ghir_A07_90550541,Ghir_A07_90550592,Ghir_A07_90550636,Ghir_A07_90550964,Ghir_A07_90541911,Ghi…	0.512871	3.09803e-09	0.0285635	Ghir_A07	51095187	51211667	Ghir_A07	90512447	90585165
FS	Ghir_A07_51943392	bin5105	0	.	Ghir_A07_90518448	bin5232	202	Ghir_A07_90540388,Ghir_A07_90541774,Ghir_A07_90541547,Ghir_A07_90541079,Ghir_A07_90540543,Ghir_A07_90540837,Ghir_A07_90541033,Ghir_A07_90519703,Ghir_A07_90541306,Ghir_A07_90541443,Ghir_A07_90547171,Ghir_A07_90542430,Ghir_A07_90542521,Ghir_A07_90542738,Ghir_A07_90543025,Ghir_A07_90543598,Ghir_A07_90544127,Ghir_A07_90550541,Ghir_A07_90550592,Ghir_A07_90550636,Ghir_A07_90550964,Ghir_A07_90541911,Ghi…	0.520775	1.26157e-09	0.0327501	Ghir_A07	51922968	51958767	Ghir_A07	90512447	90585165
FS	Ghir_A07_52410971	bin5108	0	.	Ghir_A07_90477646	bin5231	220	Ghir_A07_90478938,Ghir_A07_90495639,Ghir_A07_90477788,Ghir_A07_90477510,Ghir_A07_90477646,Ghir_A07_90477745,Ghir_A07_90479299,Ghir_A07_90485798,Ghir_A07_90479085,Ghir_A07_90479238,Ghir_A07_90480878,Ghir_A07_90481219,Ghir_A07_90483685,Ghir_A07_90484213,Ghir_A07_90484474,Ghir_A07_90485642,Ghir_A07_90476265,Ghir_A07_90476451,Ghir_A07_90476634,Ghir_A07_90476699,Ghir_A07_90479728,Ghir_A07_90480045,Ghi…	-0.679303	2.96042e-09	0.0438371	Ghir_A07	52196043	52517858	Ghir_A07	90469209	90512447
FS	Ghir_A07_52832790	bin5111	0	.	Ghir_A07_90518448	bin5232	202	Ghir_A07_90540388,Ghir_A07_90541774,Ghir_A07_90541547,Ghir_A07_90541079,Ghir_A07_90540543,Ghir_A07_90540837,Ghir_A07_90541033,Ghir_A07_90519703,Ghir_A07_90541306,Ghir_A07_90541443,Ghir_A07_90547171,Ghir_A07_90542430,Ghir_A07_90542521,Ghir_A07_90542738,Ghir_A07_90543025,Ghir_A07_90543598,Ghir_A07_90544127,Ghir_A07_90550541,Ghir_A07_90550592,Ghir_A07_90550636,Ghir_A07_90550964,Ghir_A07_90541911,Ghi…	0.527207	4.10794e-10	0.031063	Ghir_A07	52662840	53056365	Ghir_A07	90512447	90585165
FS	Ghir_A07_53681960	bin5114	0	.	Ghir_A07_90982265	bin5234	943	Ghir_A07_90673602,Ghir_A07_90673271,Ghir_A07_90672550,Ghir_A07_90671691,Ghir_A07_90672213,Ghir_A07_90672237,Ghir_A07_90671616,Ghir_A07_90685227,Ghir_A07_90672906,Ghir_A07_90685954,Ghir_A07_90672244,Ghir_A07_90671461,Ghir_A07_90683520,Ghir_A07_90684034,Ghir_A07_90757052,Ghir_A07_90684897,Ghir_A07_90688329,Ghir_A07_90685442,Ghir_A07_90684155,Ghir_A07_90686166,Ghir_A07_90674176,Ghir_A07_90674371,Ghi…	-0.623907	6.26396e-11	0.0420214	Ghir_A07	53500727	55946137	Ghir_A07	90621661	90984128
FS	Ghir_A07_54313728	bin5114	0	.	Ghir_A07_90518448	bin5232	202	Ghir_A07_90540388,Ghir_A07_90541774,Ghir_A07_90541547,Ghir_A07_90541079,Ghir_A07_90540543,Ghir_A07_90540837,Ghir_A07_90541033,Ghir_A07_90519703,Ghir_A07_90541306,Ghir_A07_90541443,Ghir_A07_90547171,Ghir_A07_90542430,Ghir_A07_90542521,Ghir_A07_90542738,Ghir_A07_90543025,Ghir_A07_90543598,Ghir_A07_90544127,Ghir_A07_90550541,Ghir_A07_90550592,Ghir_A07_90550636,Ghir_A07_90550964,Ghir_A07_90541911,Ghi…	0.515777	1.22675e-09	0.0300575	Ghir_A07	53500727	55946137	Ghir_A07	90512447	90585165
FS	Ghir_A07_56417793	bin5118	0	.	Ghir_A07_90477646	bin5231	220	Ghir_A07_90478938,Ghir_A07_90495639,Ghir_A07_90477788,Ghir_A07_90477510,Ghir_A07_90477646,Ghir_A07_90477745,Ghir_A07_90479299,Ghir_A07_90485798,Ghir_A07_90479085,Ghir_A07_90479238,Ghir_A07_90480878,Ghir_A07_90481219,Ghir_A07_90483685,Ghir_A07_90484213,Ghir_A07_90484474,Ghir_A07_90485642,Ghir_A07_90476265,Ghir_A07_90476451,Ghir_A07_90476634,Ghir_A07_90476699,Ghir_A07_90479728,Ghir_A07_90480045,Ghi…	-0.669352	3.03087e-09	0.043363	Ghir_A07	56356941	56950787	Ghir_A07	90469209	90512447
FS	Ghir_A07_56417793	bin5118	0	.	Ghir_A07_90518448	bin5232	202	Ghir_A07_90540388,Ghir_A07_90541774,Ghir_A07_90541547,Ghir_A07_90541079,Ghir_A07_90540543,Ghir_A07_90540837,Ghir_A07_90541033,Ghir_A07_90519703,Ghir_A07_90541306,Ghir_A07_90541443,Ghir_A07_90547171,Ghir_A07_90542430,Ghir_A07_90542521,Ghir_A07_90542738,Ghir_A07_90543025,Ghir_A07_90543598,Ghir_A07_90544127,Ghir_A07_90550541,Ghir_A07_90550592,Ghir_A07_90550636,Ghir_A07_90550964,Ghir_A07_90541911,Ghi…	-0.483773	8.32986e-09	0.0289044	Ghir_A07	56356941	56950787	Ghir_A07	90512447	90585165
FS	Ghir_A07_56417793	bin5118	0	.	Ghir_A07_90839807	bin5234	943	Ghir_A07_90673602,Ghir_A07_90673271,Ghir_A07_90672550,Ghir_A07_90671691,Ghir_A07_90672213,Ghir_A07_90672237,Ghir_A07_90671616,Ghir_A07_90685227,Ghir_A07_90672906,Ghir_A07_90685954,Ghir_A07_90672244,Ghir_A07_90671461,Ghir_A07_90683520,Ghir_A07_90684034,Ghir_A07_90757052,Ghir_A07_90684897,Ghir_A07_90688329,Ghir_A07_90685442,Ghir_A07_90684155,Ghir_A07_90686166,Ghir_A07_90674176,Ghir_A07_90674371,Ghi…	-0.645607	8.5591e-09	0.0403422	Ghir_A07	56356941	56950787	Ghir_A07	90621661	90984128
FS	Ghir_A07_57109649	bin5119	0	.	Ghir_A07_90518448	bin5232	202	Ghir_A07_90540388,Ghir_A07_90541774,Ghir_A07_90541547,Ghir_A07_90541079,Ghir_A07_90540543,Ghir_A07_90540837,Ghir_A07_90541033,Ghir_A07_90519703,Ghir_A07_90541306,Ghir_A07_90541443,Ghir_A07_90547171,Ghir_A07_90542430,Ghir_A07_90542521,Ghir_A07_90542738,Ghir_A07_90543025,Ghir_A07_90543598,Ghir_A07_90544127,Ghir_A07_90550541,Ghir_A07_90550592,Ghir_A07_90550636,Ghir_A07_90550964,Ghir_A07_90541911,Ghi…	0.509987	3.9677e-09	0.0304827	Ghir_A07	56950787	58619328	Ghir_A07	90512447	90585165
FS	Ghir_A07_57659784	bin5119	0	.	Ghir_A07_90518448	bin5232	202	Ghir_A07_90540388,Ghir_A07_90541774,Ghir_A07_90541547,Ghir_A07_90541079,Ghir_A07_90540543,Ghir_A07_90540837,Ghir_A07_90541033,Ghir_A07_90519703,Ghir_A07_90541306,Ghir_A07_90541443,Ghir_A07_90547171,Ghir_A07_90542430,Ghir_A07_90542521,Ghir_A07_90542738,Ghir_A07_90543025,Ghir_A07_90543598,Ghir_A07_90544127,Ghir_A07_90550541,Ghir_A07_90550592,Ghir_A07_90550636,Ghir_A07_90550964,Ghir_A07_90541911,Ghi…	0.518789	1.59677e-09	0.0306998	Ghir_A07	56950787	58619328	Ghir_A07	90512447	90585165
FS	Ghir_A07_58221063	bin5119	0	.	Ghir_A07_90477646	bin5231	220	Ghir_A07_90478938,Ghir_A07_90495639,Ghir_A07_90477788,Ghir_A07_90477510,Ghir_A07_90477646,Ghir_A07_90477745,Ghir_A07_90479299,Ghir_A07_90485798,Ghir_A07_90479085,Ghir_A07_90479238,Ghir_A07_90480878,Ghir_A07_90481219,Ghir_A07_90483685,Ghir_A07_90484213,Ghir_A07_90484474,Ghir_A07_90485642,Ghir_A07_90476265,Ghir_A07_90476451,Ghir_A07_90476634,Ghir_A07_90476699,Ghir_A07_90479728,Ghir_A07_90480045,Ghi…	-0.671938	1.46625e-09	0.0478843	Ghir_A07	56950787	58619328	Ghir_A07	90469209	90512447
FS	Ghir_A07_58578104	bin5119	0	.	Ghir_A07_90839807	bin5234	943	Ghir_A07_90673602,Ghir_A07_90673271,Ghir_A07_90672550,Ghir_A07_90671691,Ghir_A07_90672213,Ghir_A07_90672237,Ghir_A07_90671616,Ghir_A07_90685227,Ghir_A07_90672906,Ghir_A07_90685954,Ghir_A07_90672244,Ghir_A07_90671461,Ghir_A07_90683520,Ghir_A07_90684034,Ghir_A07_90757052,Ghir_A07_90684897,Ghir_A07_90688329,Ghir_A07_90685442,Ghir_A07_90684155,Ghir_A07_90686166,Ghir_A07_90674176,Ghir_A07_90674371,Ghi…	-0.63113	6.76175e-09	0.0390145	Ghir_A07	56950787	58619328	Ghir_A07	90621661	90984128
FS	Ghir_A07_58578104	bin5119	0	.	Ghir_A11_111733337	bin8490	2	Ghir_A11_111733357,Ghir_A11_111733337	-0.753401	8.47833e-09	0.0333318	Ghir_A07	56950787	58619328	Ghir_A11	111673587	111766104
FS	Ghir_A07_58983679	bin5120	0	.	Ghir_A06_81674005	bin4335	1	Ghir_A06_81674005	0.568263	9.23879e-09	0.0235138	Ghir_A07	58619328	59327262	Ghir_A06	81652226	82005978
FS	Ghir_A07_58983679	bin5120	0	.	Ghir_A07_90518448	bin5232	202	Ghir_A07_90540388,Ghir_A07_90541774,Ghir_A07_90541547,Ghir_A07_90541079,Ghir_A07_90540543,Ghir_A07_90540837,Ghir_A07_90541033,Ghir_A07_90519703,Ghir_A07_90541306,Ghir_A07_90541443,Ghir_A07_90547171,Ghir_A07_90542430,Ghir_A07_90542521,Ghir_A07_90542738,Ghir_A07_90543025,Ghir_A07_90543598,Ghir_A07_90544127,Ghir_A07_90550541,Ghir_A07_90550592,Ghir_A07_90550636,Ghir_A07_90550964,Ghir_A07_90541911,Ghi…	0.57349	1.09752e-11	0.0374986	Ghir_A07	58619328	59327262	Ghir_A07	90512447	90585165
FS	Ghir_A07_59726705	bin5121	0	.	Ghir_A07_90839807	bin5234	943	Ghir_A07_90673602,Ghir_A07_90673271,Ghir_A07_90672550,Ghir_A07_90671691,Ghir_A07_90672213,Ghir_A07_90672237,Ghir_A07_90671616,Ghir_A07_90685227,Ghir_A07_90672906,Ghir_A07_90685954,Ghir_A07_90672244,Ghir_A07_90671461,Ghir_A07_90683520,Ghir_A07_90684034,Ghir_A07_90757052,Ghir_A07_90684897,Ghir_A07_90688329,Ghir_A07_90685442,Ghir_A07_90684155,Ghir_A07_90686166,Ghir_A07_90674176,Ghir_A07_90674371,Ghi…	-0.685064	8.18908e-10	0.0473147	Ghir_A07	59327262	60580247	Ghir_A07	90621661	90984128
FS	Ghir_A07_61280671	bin5122	0	.	Ghir_A07_90477646	bin5231	220	Ghir_A07_90478938,Ghir_A07_90495639,Ghir_A07_90477788,Ghir_A07_90477510,Ghir_A07_90477646,Ghir_A07_90477745,Ghir_A07_90479299,Ghir_A07_90485798,Ghir_A07_90479085,Ghir_A07_90479238,Ghir_A07_90480878,Ghir_A07_90481219,Ghir_A07_90483685,Ghir_A07_90484213,Ghir_A07_90484474,Ghir_A07_90485642,Ghir_A07_90476265,Ghir_A07_90476451,Ghir_A07_90476634,Ghir_A07_90476699,Ghir_A07_90479728,Ghir_A07_90480045,Ghi…	-0.682607	5.5552e-09	0.0458498	Ghir_A07	60580247	69157736	Ghir_A07	90469209	90512447
FS	Ghir_A07_61931811	bin5122	0	.	Ghir_A07_90518448	bin5232	202	Ghir_A07_90540388,Ghir_A07_90541774,Ghir_A07_90541547,Ghir_A07_90541079,Ghir_A07_90540543,Ghir_A07_90540837,Ghir_A07_90541033,Ghir_A07_90519703,Ghir_A07_90541306,Ghir_A07_90541443,Ghir_A07_90547171,Ghir_A07_90542430,Ghir_A07_90542521,Ghir_A07_90542738,Ghir_A07_90543025,Ghir_A07_90543598,Ghir_A07_90544127,Ghir_A07_90550541,Ghir_A07_90550592,Ghir_A07_90550636,Ghir_A07_90550964,Ghir_A07_90541911,Ghi…	0.511297	1.21886e-09	0.0305431	Ghir_A07	60580247	69157736	Ghir_A07	90512447	90585165
FS	Ghir_A07_62046047	bin5122	0	.	Ghir_A07_90518448	bin5232	202	Ghir_A07_90540388,Ghir_A07_90541774,Ghir_A07_90541547,Ghir_A07_90541079,Ghir_A07_90540543,Ghir_A07_90540837,Ghir_A07_90541033,Ghir_A07_90519703,Ghir_A07_90541306,Ghir_A07_90541443,Ghir_A07_90547171,Ghir_A07_90542430,Ghir_A07_90542521,Ghir_A07_90542738,Ghir_A07_90543025,Ghir_A07_90543598,Ghir_A07_90544127,Ghir_A07_90550541,Ghir_A07_90550592,Ghir_A07_90550636,Ghir_A07_90550964,Ghir_A07_90541911,Ghi…	0.507674	2.37918e-09	0.0299074	Ghir_A07	60580247	69157736	Ghir_A07	90512447	90585165
FS	Ghir_A07_62226798	bin5122	0	.	Ghir_A07_90477646	bin5231	220	Ghir_A07_90478938,Ghir_A07_90495639,Ghir_A07_90477788,Ghir_A07_90477510,Ghir_A07_90477646,Ghir_A07_90477745,Ghir_A07_90479299,Ghir_A07_90485798,Ghir_A07_90479085,Ghir_A07_90479238,Ghir_A07_90480878,Ghir_A07_90481219,Ghir_A07_90483685,Ghir_A07_90484213,Ghir_A07_90484474,Ghir_A07_90485642,Ghir_A07_90476265,Ghir_A07_90476451,Ghir_A07_90476634,Ghir_A07_90476699,Ghir_A07_90479728,Ghir_A07_90480045,Ghi…	-0.683768	4.77385e-09	0.0455713	Ghir_A07	60580247	69157736	Ghir_A07	90469209	90512447
FS	Ghir_A07_62426751	bin5122	0	.	Ghir_A07_90477646	bin5231	220	Ghir_A07_90478938,Ghir_A07_90495639,Ghir_A07_90477788,Ghir_A07_90477510,Ghir_A07_90477646,Ghir_A07_90477745,Ghir_A07_90479299,Ghir_A07_90485798,Ghir_A07_90479085,Ghir_A07_90479238,Ghir_A07_90480878,Ghir_A07_90481219,Ghir_A07_90483685,Ghir_A07_90484213,Ghir_A07_90484474,Ghir_A07_90485642,Ghir_A07_90476265,Ghir_A07_90476451,Ghir_A07_90476634,Ghir_A07_90476699,Ghir_A07_90479728,Ghir_A07_90480045,Ghi…	-0.739378	1.22834e-10	0.0540433	Ghir_A07	60580247	69157736	Ghir_A07	90469209	90512447
FS	Ghir_A07_62454046	bin5122	0	.	Ghir_A07_90518448	bin5232	202	Ghir_A07_90540388,Ghir_A07_90541774,Ghir_A07_90541547,Ghir_A07_90541079,Ghir_A07_90540543,Ghir_A07_90540837,Ghir_A07_90541033,Ghir_A07_90519703,Ghir_A07_90541306,Ghir_A07_90541443,Ghir_A07_90547171,Ghir_A07_90542430,Ghir_A07_90542521,Ghir_A07_90542738,Ghir_A07_90543025,Ghir_A07_90543598,Ghir_A07_90544127,Ghir_A07_90550541,Ghir_A07_90550592,Ghir_A07_90550636,Ghir_A07_90550964,Ghir_A07_90541911,Ghi…	0.492426	5.01788e-09	0.0292433	Ghir_A07	60580247	69157736	Ghir_A07	90512447	90585165
FS	Ghir_A07_63068740	bin5122	0	.	Ghir_A07_90518448	bin5232	202	Ghir_A07_90540388,Ghir_A07_90541774,Ghir_A07_90541547,Ghir_A07_90541079,Ghir_A07_90540543,Ghir_A07_90540837,Ghir_A07_90541033,Ghir_A07_90519703,Ghir_A07_90541306,Ghir_A07_90541443,Ghir_A07_90547171,Ghir_A07_90542430,Ghir_A07_90542521,Ghir_A07_90542738,Ghir_A07_90543025,Ghir_A07_90543598,Ghir_A07_90544127,Ghir_A07_90550541,Ghir_A07_90550592,Ghir_A07_90550636,Ghir_A07_90550964,Ghir_A07_90541911,Ghi…	0.490703	8.22537e-09	0.0267797	Ghir_A07	60580247	69157736	Ghir_A07	90512447	90585165
FS	Ghir_A07_64186665	bin5122	0	.	Ghir_A07_90477646	bin5231	220	Ghir_A07_90478938,Ghir_A07_90495639,Ghir_A07_90477788,Ghir_A07_90477510,Ghir_A07_90477646,Ghir_A07_90477745,Ghir_A07_90479299,Ghir_A07_90485798,Ghir_A07_90479085,Ghir_A07_90479238,Ghir_A07_90480878,Ghir_A07_90481219,Ghir_A07_90483685,Ghir_A07_90484213,Ghir_A07_90484474,Ghir_A07_90485642,Ghir_A07_90476265,Ghir_A07_90476451,Ghir_A07_90476634,Ghir_A07_90476699,Ghir_A07_90479728,Ghir_A07_90480045,Ghi…	-0.701411	6.50635e-10	0.0518708	Ghir_A07	60580247	69157736	Ghir_A07	90469209	90512447
FS	Ghir_A07_64999445	bin5122	0	.	Ghir_A07_90518448	bin5232	202	Ghir_A07_90540388,Ghir_A07_90541774,Ghir_A07_90541547,Ghir_A07_90541079,Ghir_A07_90540543,Ghir_A07_90540837,Ghir_A07_90541033,Ghir_A07_90519703,Ghir_A07_90541306,Ghir_A07_90541443,Ghir_A07_90547171,Ghir_A07_90542430,Ghir_A07_90542521,Ghir_A07_90542738,Ghir_A07_90543025,Ghir_A07_90543598,Ghir_A07_90544127,Ghir_A07_90550541,Ghir_A07_90550592,Ghir_A07_90550636,Ghir_A07_90550964,Ghir_A07_90541911,Ghi…	0.525501	5.12336e-10	0.0318865	Ghir_A07	60580247	69157736	Ghir_A07	90512447	90585165
FS	Ghir_A07_65688140	bin5122	0	.	Ghir_A07_90477646	bin5231	220	Ghir_A07_90478938,Ghir_A07_90495639,Ghir_A07_90477788,Ghir_A07_90477510,Ghir_A07_90477646,Ghir_A07_90477745,Ghir_A07_90479299,Ghir_A07_90485798,Ghir_A07_90479085,Ghir_A07_90479238,Ghir_A07_90480878,Ghir_A07_90481219,Ghir_A07_90483685,Ghir_A07_90484213,Ghir_A07_90484474,Ghir_A07_90485642,Ghir_A07_90476265,Ghir_A07_90476451,Ghir_A07_90476634,Ghir_A07_90476699,Ghir_A07_90479728,Ghir_A07_90480045,Ghi…	-0.670066	7.41564e-09	0.0430414	Ghir_A07	60580247	69157736	Ghir_A07	90469209	90512447
FS	Ghir_A07_66893828	bin5122	0	.	Ghir_A07_90518448	bin5232	202	Ghir_A07_90540388,Ghir_A07_90541774,Ghir_A07_90541547,Ghir_A07_90541079,Ghir_A07_90540543,Ghir_A07_90540837,Ghir_A07_90541033,Ghir_A07_90519703,Ghir_A07_90541306,Ghir_A07_90541443,Ghir_A07_90547171,Ghir_A07_90542430,Ghir_A07_90542521,Ghir_A07_90542738,Ghir_A07_90543025,Ghir_A07_90543598,Ghir_A07_90544127,Ghir_A07_90550541,Ghir_A07_90550592,Ghir_A07_90550636,Ghir_A07_90550964,Ghir_A07_90541911,Ghi…	-0.490971	7.26136e-09	0.0319056	Ghir_A07	60580247	69157736	Ghir_A07	90512447	90585165
FS	Ghir_A07_68406509	bin5122	0	.	Ghir_A07_90518448	bin5232	202	Ghir_A07_90540388,Ghir_A07_90541774,Ghir_A07_90541547,Ghir_A07_90541079,Ghir_A07_90540543,Ghir_A07_90540837,Ghir_A07_90541033,Ghir_A07_90519703,Ghir_A07_90541306,Ghir_A07_90541443,Ghir_A07_90547171,Ghir_A07_90542430,Ghir_A07_90542521,Ghir_A07_90542738,Ghir_A07_90543025,Ghir_A07_90543598,Ghir_A07_90544127,Ghir_A07_90550541,Ghir_A07_90550592,Ghir_A07_90550636,Ghir_A07_90550964,Ghir_A07_90541911,Ghi…	0.502813	2.79144e-09	0.0302928	Ghir_A07	60580247	69157736	Ghir_A07	90512447	90585165
FS	Ghir_A07_68487502	bin5122	0	.	Ghir_A07_90477646	bin5231	220	Ghir_A07_90478938,Ghir_A07_90495639,Ghir_A07_90477788,Ghir_A07_90477510,Ghir_A07_90477646,Ghir_A07_90477745,Ghir_A07_90479299,Ghir_A07_90485798,Ghir_A07_90479085,Ghir_A07_90479238,Ghir_A07_90480878,Ghir_A07_90481219,Ghir_A07_90483685,Ghir_A07_90484213,Ghir_A07_90484474,Ghir_A07_90485642,Ghir_A07_90476265,Ghir_A07_90476451,Ghir_A07_90476634,Ghir_A07_90476699,Ghir_A07_90479728,Ghir_A07_90480045,Ghi…	-0.688253	4.54146e-09	0.0478316	Ghir_A07	60580247	69157736	Ghir_A07	90469209	90512447
FS	Ghir_A07_70764890	bin5123	0	.	Ghir_A07_90477646	bin5231	220	Ghir_A07_90478938,Ghir_A07_90495639,Ghir_A07_90477788,Ghir_A07_90477510,Ghir_A07_90477646,Ghir_A07_90477745,Ghir_A07_90479299,Ghir_A07_90485798,Ghir_A07_90479085,Ghir_A07_90479238,Ghir_A07_90480878,Ghir_A07_90481219,Ghir_A07_90483685,Ghir_A07_90484213,Ghir_A07_90484474,Ghir_A07_90485642,Ghir_A07_90476265,Ghir_A07_90476451,Ghir_A07_90476634,Ghir_A07_90476699,Ghir_A07_90479728,Ghir_A07_90480045,Ghi…	-0.658474	2.06027e-09	0.0437527	Ghir_A07	69157736	73849396	Ghir_A07	90469209	90512447
FS	Ghir_A07_70834851	bin5123	0	.	Ghir_A07_90518448	bin5232	202	Ghir_A07_90540388,Ghir_A07_90541774,Ghir_A07_90541547,Ghir_A07_90541079,Ghir_A07_90540543,Ghir_A07_90540837,Ghir_A07_90541033,Ghir_A07_90519703,Ghir_A07_90541306,Ghir_A07_90541443,Ghir_A07_90547171,Ghir_A07_90542430,Ghir_A07_90542521,Ghir_A07_90542738,Ghir_A07_90543025,Ghir_A07_90543598,Ghir_A07_90544127,Ghir_A07_90550541,Ghir_A07_90550592,Ghir_A07_90550636,Ghir_A07_90550964,Ghir_A07_90541911,Ghi…	0.542457	1.80254e-10	0.034123	Ghir_A07	69157736	73849396	Ghir_A07	90512447	90585165
FS	Ghir_A07_70960898	bin5123	0	.	Ghir_A07_90839807	bin5234	943	Ghir_A07_90673602,Ghir_A07_90673271,Ghir_A07_90672550,Ghir_A07_90671691,Ghir_A07_90672213,Ghir_A07_90672237,Ghir_A07_90671616,Ghir_A07_90685227,Ghir_A07_90672906,Ghir_A07_90685954,Ghir_A07_90672244,Ghir_A07_90671461,Ghir_A07_90683520,Ghir_A07_90684034,Ghir_A07_90757052,Ghir_A07_90684897,Ghir_A07_90688329,Ghir_A07_90685442,Ghir_A07_90684155,Ghir_A07_90686166,Ghir_A07_90674176,Ghir_A07_90674371,Ghi…	-0.612411	6.41899e-09	0.0384547	Ghir_A07	69157736	73849396	Ghir_A07	90621661	90984128
FS	Ghir_A07_71417091	bin5123	0	.	Ghir_A07_90477646	bin5231	220	Ghir_A07_90478938,Ghir_A07_90495639,Ghir_A07_90477788,Ghir_A07_90477510,Ghir_A07_90477646,Ghir_A07_90477745,Ghir_A07_90479299,Ghir_A07_90485798,Ghir_A07_90479085,Ghir_A07_90479238,Ghir_A07_90480878,Ghir_A07_90481219,Ghir_A07_90483685,Ghir_A07_90484213,Ghir_A07_90484474,Ghir_A07_90485642,Ghir_A07_90476265,Ghir_A07_90476451,Ghir_A07_90476634,Ghir_A07_90476699,Ghir_A07_90479728,Ghir_A07_90480045,Ghi…	-0.627982	5.06342e-09	0.0381678	Ghir_A07	69157736	73849396	Ghir_A07	90469209	90512447
FS	Ghir_A07_71878032	bin5123	0	.	Ghir_A07_90477646	bin5231	220	Ghir_A07_90478938,Ghir_A07_90495639,Ghir_A07_90477788,Ghir_A07_90477510,Ghir_A07_90477646,Ghir_A07_90477745,Ghir_A07_90479299,Ghir_A07_90485798,Ghir_A07_90479085,Ghir_A07_90479238,Ghir_A07_90480878,Ghir_A07_90481219,Ghir_A07_90483685,Ghir_A07_90484213,Ghir_A07_90484474,Ghir_A07_90485642,Ghir_A07_90476265,Ghir_A07_90476451,Ghir_A07_90476634,Ghir_A07_90476699,Ghir_A07_90479728,Ghir_A07_90480045,Ghi…	-0.655533	7.45532e-09	0.0422251	Ghir_A07	69157736	73849396	Ghir_A07	90469209	90512447
FS	Ghir_A07_71920913	bin5123	0	.	Ghir_A07_90518448	bin5232	202	Ghir_A07_90540388,Ghir_A07_90541774,Ghir_A07_90541547,Ghir_A07_90541079,Ghir_A07_90540543,Ghir_A07_90540837,Ghir_A07_90541033,Ghir_A07_90519703,Ghir_A07_90541306,Ghir_A07_90541443,Ghir_A07_90547171,Ghir_A07_90542430,Ghir_A07_90542521,Ghir_A07_90542738,Ghir_A07_90543025,Ghir_A07_90543598,Ghir_A07_90544127,Ghir_A07_90550541,Ghir_A07_90550592,Ghir_A07_90550636,Ghir_A07_90550964,Ghir_A07_90541911,Ghi…	0.496851	5.3841e-09	0.0301571	Ghir_A07	69157736	73849396	Ghir_A07	90512447	90585165
FS	Ghir_A07_72190256	bin5123	0	.	Ghir_A07_90518448	bin5232	202	Ghir_A07_90540388,Ghir_A07_90541774,Ghir_A07_90541547,Ghir_A07_90541079,Ghir_A07_90540543,Ghir_A07_90540837,Ghir_A07_90541033,Ghir_A07_90519703,Ghir_A07_90541306,Ghir_A07_90541443,Ghir_A07_90547171,Ghir_A07_90542430,Ghir_A07_90542521,Ghir_A07_90542738,Ghir_A07_90543025,Ghir_A07_90543598,Ghir_A07_90544127,Ghir_A07_90550541,Ghir_A07_90550592,Ghir_A07_90550636,Ghir_A07_90550964,Ghir_A07_90541911,Ghi…	0.495204	6.49468e-09	0.0270148	Ghir_A07	69157736	73849396	Ghir_A07	90512447	90585165
FS	Ghir_A07_73894990	bin5124	0	.	Ghir_A07_90518448	bin5232	202	Ghir_A07_90540388,Ghir_A07_90541774,Ghir_A07_90541547,Ghir_A07_90541079,Ghir_A07_90540543,Ghir_A07_90540837,Ghir_A07_90541033,Ghir_A07_90519703,Ghir_A07_90541306,Ghir_A07_90541443,Ghir_A07_90547171,Ghir_A07_90542430,Ghir_A07_90542521,Ghir_A07_90542738,Ghir_A07_90543025,Ghir_A07_90543598,Ghir_A07_90544127,Ghir_A07_90550541,Ghir_A07_90550592,Ghir_A07_90550636,Ghir_A07_90550964,Ghir_A07_90541911,Ghi…	0.498689	2.66108e-09	0.028328	Ghir_A07	73849396	77899326	Ghir_A07	90512447	90585165
FS	Ghir_A07_73975058	bin5124	0	.	Ghir_A07_90518448	bin5232	202	Ghir_A07_90540388,Ghir_A07_90541774,Ghir_A07_90541547,Ghir_A07_90541079,Ghir_A07_90540543,Ghir_A07_90540837,Ghir_A07_90541033,Ghir_A07_90519703,Ghir_A07_90541306,Ghir_A07_90541443,Ghir_A07_90547171,Ghir_A07_90542430,Ghir_A07_90542521,Ghir_A07_90542738,Ghir_A07_90543025,Ghir_A07_90543598,Ghir_A07_90544127,Ghir_A07_90550541,Ghir_A07_90550592,Ghir_A07_90550636,Ghir_A07_90550964,Ghir_A07_90541911,Ghi…	0.509615	1.90463e-09	0.0299199	Ghir_A07	73849396	77899326	Ghir_A07	90512447	90585165
FS	Ghir_A07_75404306	bin5124	0	.	Ghir_A07_90518448	bin5232	202	Ghir_A07_90540388,Ghir_A07_90541774,Ghir_A07_90541547,Ghir_A07_90541079,Ghir_A07_90540543,Ghir_A07_90540837,Ghir_A07_90541033,Ghir_A07_90519703,Ghir_A07_90541306,Ghir_A07_90541443,Ghir_A07_90547171,Ghir_A07_90542430,Ghir_A07_90542521,Ghir_A07_90542738,Ghir_A07_90543025,Ghir_A07_90543598,Ghir_A07_90544127,Ghir_A07_90550541,Ghir_A07_90550592,Ghir_A07_90550636,Ghir_A07_90550964,Ghir_A07_90541911,Ghi…	0.519624	1.01795e-09	0.0315541	Ghir_A07	73849396	77899326	Ghir_A07	90512447	90585165
FS	Ghir_A07_76130994	bin5124	0	.	Ghir_A07_90518448	bin5232	202	Ghir_A07_90540388,Ghir_A07_90541774,Ghir_A07_90541547,Ghir_A07_90541079,Ghir_A07_90540543,Ghir_A07_90540837,Ghir_A07_90541033,Ghir_A07_90519703,Ghir_A07_90541306,Ghir_A07_90541443,Ghir_A07_90547171,Ghir_A07_90542430,Ghir_A07_90542521,Ghir_A07_90542738,Ghir_A07_90543025,Ghir_A07_90543598,Ghir_A07_90544127,Ghir_A07_90550541,Ghir_A07_90550592,Ghir_A07_90550636,Ghir_A07_90550964,Ghir_A07_90541911,Ghi…	0.492495	4.34544e-09	0.0279448	Ghir_A07	73849396	77899326	Ghir_A07	90512447	90585165
FS	Ghir_A07_76626806	bin5124	0	.	Ghir_A07_90477646	bin5231	220	Ghir_A07_90478938,Ghir_A07_90495639,Ghir_A07_90477788,Ghir_A07_90477510,Ghir_A07_90477646,Ghir_A07_90477745,Ghir_A07_90479299,Ghir_A07_90485798,Ghir_A07_90479085,Ghir_A07_90479238,Ghir_A07_90480878,Ghir_A07_90481219,Ghir_A07_90483685,Ghir_A07_90484213,Ghir_A07_90484474,Ghir_A07_90485642,Ghir_A07_90476265,Ghir_A07_90476451,Ghir_A07_90476634,Ghir_A07_90476699,Ghir_A07_90479728,Ghir_A07_90480045,Ghi…	-0.690735	3.29784e-10	0.0477728	Ghir_A07	73849396	77899326	Ghir_A07	90469209	90512447
FS	Ghir_A07_77819388	bin5124	0	.	Ghir_A07_90477646	bin5231	220	Ghir_A07_90478938,Ghir_A07_90495639,Ghir_A07_90477788,Ghir_A07_90477510,Ghir_A07_90477646,Ghir_A07_90477745,Ghir_A07_90479299,Ghir_A07_90485798,Ghir_A07_90479085,Ghir_A07_90479238,Ghir_A07_90480878,Ghir_A07_90481219,Ghir_A07_90483685,Ghir_A07_90484213,Ghir_A07_90484474,Ghir_A07_90485642,Ghir_A07_90476265,Ghir_A07_90476451,Ghir_A07_90476634,Ghir_A07_90476699,Ghir_A07_90479728,Ghir_A07_90480045,Ghi…	-0.667246	3.57776e-09	0.0450528	Ghir_A07	73849396	77899326	Ghir_A07	90469209	90512447
FS	Ghir_A07_79547796	bin5134	0	.	Ghir_A07_90518448	bin5232	202	Ghir_A07_90540388,Ghir_A07_90541774,Ghir_A07_90541547,Ghir_A07_90541079,Ghir_A07_90540543,Ghir_A07_90540837,Ghir_A07_90541033,Ghir_A07_90519703,Ghir_A07_90541306,Ghir_A07_90541443,Ghir_A07_90547171,Ghir_A07_90542430,Ghir_A07_90542521,Ghir_A07_90542738,Ghir_A07_90543025,Ghir_A07_90543598,Ghir_A07_90544127,Ghir_A07_90550541,Ghir_A07_90550592,Ghir_A07_90550636,Ghir_A07_90550964,Ghir_A07_90541911,Ghi…	0.568432	4.01764e-11	0.0383485	Ghir_A07	79339767	79641828	Ghir_A07	90512447	90585165
FS	Ghir_A07_79626581	bin5134	0	.	Ghir_A07_90477646	bin5231	220	Ghir_A07_90478938,Ghir_A07_90495639,Ghir_A07_90477788,Ghir_A07_90477510,Ghir_A07_90477646,Ghir_A07_90477745,Ghir_A07_90479299,Ghir_A07_90485798,Ghir_A07_90479085,Ghir_A07_90479238,Ghir_A07_90480878,Ghir_A07_90481219,Ghir_A07_90483685,Ghir_A07_90484213,Ghir_A07_90484474,Ghir_A07_90485642,Ghir_A07_90476265,Ghir_A07_90476451,Ghir_A07_90476634,Ghir_A07_90476699,Ghir_A07_90479728,Ghir_A07_90480045,Ghi…	-0.671644	6.73222e-09	0.0444024	Ghir_A07	79339767	79641828	Ghir_A07	90469209	90512447
FS	Ghir_A07_80139104	bin5140	0	.	Ghir_A07_90477646	bin5231	220	Ghir_A07_90478938,Ghir_A07_90495639,Ghir_A07_90477788,Ghir_A07_90477510,Ghir_A07_90477646,Ghir_A07_90477745,Ghir_A07_90479299,Ghir_A07_90485798,Ghir_A07_90479085,Ghir_A07_90479238,Ghir_A07_90480878,Ghir_A07_90481219,Ghir_A07_90483685,Ghir_A07_90484213,Ghir_A07_90484474,Ghir_A07_90485642,Ghir_A07_90476265,Ghir_A07_90476451,Ghir_A07_90476634,Ghir_A07_90476699,Ghir_A07_90479728,Ghir_A07_90480045,Ghi…	0.633828	6.09047e-09	0.0170668	Ghir_A07	80139104	80344027	Ghir_A07	90469209	90512447
FS	Ghir_A07_80139104	bin5140	0	.	Ghir_A07_90839807	bin5234	943	Ghir_A07_90673602,Ghir_A07_90673271,Ghir_A07_90672550,Ghir_A07_90671691,Ghir_A07_90672213,Ghir_A07_90672237,Ghir_A07_90671616,Ghir_A07_90685227,Ghir_A07_90672906,Ghir_A07_90685954,Ghir_A07_90672244,Ghir_A07_90671461,Ghir_A07_90683520,Ghir_A07_90684034,Ghir_A07_90757052,Ghir_A07_90684897,Ghir_A07_90688329,Ghir_A07_90685442,Ghir_A07_90684155,Ghir_A07_90686166,Ghir_A07_90674176,Ghir_A07_90674371,Ghi…	0.632364	3.43172e-09	0.0187698	Ghir_A07	80139104	80344027	Ghir_A07	90621661	90984128
FS	Ghir_A07_80423586	bin5141	0	.	Ghir_A07_90518448	bin5232	202	Ghir_A07_90540388,Ghir_A07_90541774,Ghir_A07_90541547,Ghir_A07_90541079,Ghir_A07_90540543,Ghir_A07_90540837,Ghir_A07_90541033,Ghir_A07_90519703,Ghir_A07_90541306,Ghir_A07_90541443,Ghir_A07_90547171,Ghir_A07_90542430,Ghir_A07_90542521,Ghir_A07_90542738,Ghir_A07_90543025,Ghir_A07_90543598,Ghir_A07_90544127,Ghir_A07_90550541,Ghir_A07_90550592,Ghir_A07_90550636,Ghir_A07_90550964,Ghir_A07_90541911,Ghi…	0.592319	1.16404e-09	0.0331865	Ghir_A07	80344027	80452338	Ghir_A07	90512447	90585165
FS	Ghir_A07_80423586	bin5141	0	.	Ghir_A07_90980845	bin5234	943	Ghir_A07_90673602,Ghir_A07_90673271,Ghir_A07_90672550,Ghir_A07_90671691,Ghir_A07_90672213,Ghir_A07_90672237,Ghir_A07_90671616,Ghir_A07_90685227,Ghir_A07_90672906,Ghir_A07_90685954,Ghir_A07_90672244,Ghir_A07_90671461,Ghir_A07_90683520,Ghir_A07_90684034,Ghir_A07_90757052,Ghir_A07_90684897,Ghir_A07_90688329,Ghir_A07_90685442,Ghir_A07_90684155,Ghir_A07_90686166,Ghir_A07_90674176,Ghir_A07_90674371,Ghi…	0.612354	8.15946e-09	0.0281197	Ghir_A07	80344027	80452338	Ghir_A07	90621661	90984128
FS	Ghir_A07_88084235	bin5194	0	.	Ghir_A07_92057600	bin5248	2	Ghir_A07_92050626,Ghir_A07_92050634	0.520792	7.42415e-09	0.0235253	Ghir_A07	88061181	88258560	Ghir_A07	92020631	92059325
FS	Ghir_A07_89061046	bin5212	0	.	Ghir_A07_92057600	bin5248	2	Ghir_A07_92050626,Ghir_A07_92050634	0.534048	2.8298e-09	0.0255983	Ghir_A07	89013128	89121983	Ghir_A07	92020631	92059325
FS	Ghir_A07_90477646	bin5231	220	Ghir_A07_90469451,Ghir_A07_90469848,Ghir_A07_90469501,Ghir_A07_90469632,Ghir_A07_90469257,Ghir_A07_90469209,Ghir_A07_90473217,Ghir_A07_90473271,Ghir_A07_90469750,Ghir_A07_90473364,Ghir_A07_90473512,Ghir_A07_90470149,Ghir_A07_90473359,Ghir_A07_90470234,Ghir_A07_90470261,Ghir_A07_90470290,Ghir_A07_90470192,Ghir_A07_90474409,Ghir_A07_90474443,Ghir_A07_90474444,Ghir_A07_90474473,Ghir_A07_90474808,Ghi…	Ghir_A07_92057600	bin5248	2	Ghir_A07_92050626,Ghir_A07_92050634	0.621639	6.39978e-09	0.0225577	Ghir_A07	90469209	90512447	Ghir_A07	92020631	92059325
FS	Ghir_A07_90518448	bin5232	202	Ghir_A07_90542283,Ghir_A07_90541306,Ghir_A07_90540543,Ghir_A07_90540837,Ghir_A07_90541033,Ghir_A07_90541079,Ghir_A07_90535027,Ghir_A07_90541443,Ghir_A07_90541547,Ghir_A07_90541774,Ghir_A07_90541911,Ghir_A07_90542198,Ghir_A07_90539503,Ghir_A07_90539728,Ghir_A07_90540247,Ghir_A07_90540388,Ghir_A07_90525130,Ghir_A07_90525246,Ghir_A07_90525752,Ghir_A07_90526103,Ghir_A07_90526140,Ghir_A07_90526314,Ghi…	Ghir_A07_92057600	bin5248	2	Ghir_A07_92050626,Ghir_A07_92050634	0.602359	5.44326e-11	0.0341901	Ghir_A07	90512447	90585165	Ghir_A07	92020631	92059325
FS	Ghir_A07_90674176	bin5234	943	Ghir_A07_90667605,Ghir_A07_90667628,Ghir_A07_90662032,Ghir_A07_90662329,Ghir_A07_90662562,Ghir_A07_90662717,Ghir_A07_90662945,Ghir_A07_90663016,Ghir_A07_90663616,Ghir_A07_90667033,Ghir_A07_90667160,Ghir_A07_90667543,Ghir_A07_90661625,Ghir_A07_90661642,Ghir_A07_90661876,Ghir_A07_90661905,Ghir_A07_90671461,Ghir_A07_90671616,Ghir_A07_90671691,Ghir_A07_90672213,Ghir_A07_90672237,Ghir_A07_90672244,Ghi…	Ghir_A07_92057600	bin5248	2	Ghir_A07_92050626,Ghir_A07_92050634	0.635817	8.11091e-10	0.0256443	Ghir_A07	90621661	90984128	Ghir_A07	92020631	92059325
FS	Ghir_A07_90839807	bin5234	943	Ghir_A07_90667605,Ghir_A07_90667628,Ghir_A07_90662032,Ghir_A07_90662329,Ghir_A07_90662562,Ghir_A07_90662717,Ghir_A07_90662945,Ghir_A07_90663016,Ghir_A07_90663616,Ghir_A07_90667033,Ghir_A07_90667160,Ghir_A07_90667543,Ghir_A07_90661625,Ghir_A07_90661642,Ghir_A07_90661876,Ghir_A07_90661905,Ghir_A07_90671461,Ghir_A07_90671616,Ghir_A07_90671691,Ghir_A07_90672213,Ghir_A07_90672237,Ghir_A07_90672244,Ghi…	Ghir_A07_92057600	bin5248	2	Ghir_A07_92050626,Ghir_A07_92050634	0.700254	4.22367e-11	0.0289597	Ghir_A07	90621661	90984128	Ghir_A07	92020631	92059325
UI	Ghir_A07_49616512	bin5094	0	.	Ghir_A07_90518448	bin5232	198	Ghir_A07_90536016,Ghir_A07_90536094,Ghir_A07_90536410,Ghir_A07_90536485,Ghir_A07_90536272,Ghir_A07_90536334,Ghir_A07_90536737,Ghir_A07_90536868,Ghir_A07_90536532,Ghir_A07_90536694,Ghir_A07_90538337,Ghir_A07_90539091,Ghir_A07_90539137,Ghir_A07_90539347,Ghir_A07_90539503,Ghir_A07_90539728,Ghir_A07_90540247,Ghir_A07_90540388,Ghir_A07_90540543,Ghir_A07_90540837,Ghir_A07_90541033,Ghir_A07_90537366,Ghi…	0.19947	7.95419e-09	0.0276822	Ghir_A07	49575672	49717249	Ghir_A07	90512447	90585165
UI	Ghir_A07_49679783	bin5094	0	.	Ghir_A07_90518448	bin5232	198	Ghir_A07_90536016,Ghir_A07_90536094,Ghir_A07_90536410,Ghir_A07_90536485,Ghir_A07_90536272,Ghir_A07_90536334,Ghir_A07_90536737,Ghir_A07_90536868,Ghir_A07_90536532,Ghir_A07_90536694,Ghir_A07_90538337,Ghir_A07_90539091,Ghir_A07_90539137,Ghir_A07_90539347,Ghir_A07_90539503,Ghir_A07_90539728,Ghir_A07_90540247,Ghir_A07_90540388,Ghir_A07_90540543,Ghir_A07_90540837,Ghir_A07_90541033,Ghir_A07_90537366,Ghi…	0.194776	6.43774e-09	0.027255	Ghir_A07	49575672	49717249	Ghir_A07	90512447	90585165
UI	Ghir_A07_50624601	bin5101	0	.	Ghir_A07_90518448	bin5232	198	Ghir_A07_90536016,Ghir_A07_90536094,Ghir_A07_90536410,Ghir_A07_90536485,Ghir_A07_90536272,Ghir_A07_90536334,Ghir_A07_90536737,Ghir_A07_90536868,Ghir_A07_90536532,Ghir_A07_90536694,Ghir_A07_90538337,Ghir_A07_90539091,Ghir_A07_90539137,Ghir_A07_90539347,Ghir_A07_90539503,Ghir_A07_90539728,Ghir_A07_90540247,Ghir_A07_90540388,Ghir_A07_90540543,Ghir_A07_90540837,Ghir_A07_90541033,Ghir_A07_90537366,Ghi…	0.192399	5.99682e-09	0.026097	Ghir_A07	50576819	50948922	Ghir_A07	90512447	90585165
UI	Ghir_A07_51103513	bin5103	0	.	Ghir_A07_90518448	bin5232	198	Ghir_A07_90536016,Ghir_A07_90536094,Ghir_A07_90536410,Ghir_A07_90536485,Ghir_A07_90536272,Ghir_A07_90536334,Ghir_A07_90536737,Ghir_A07_90536868,Ghir_A07_90536532,Ghir_A07_90536694,Ghir_A07_90538337,Ghir_A07_90539091,Ghir_A07_90539137,Ghir_A07_90539347,Ghir_A07_90539503,Ghir_A07_90539728,Ghir_A07_90540247,Ghir_A07_90540388,Ghir_A07_90540543,Ghir_A07_90540837,Ghir_A07_90541033,Ghir_A07_90537366,Ghi…	0.19256	9.98437e-09	0.0267747	Ghir_A07	51095187	51211667	Ghir_A07	90512447	90585165
UI	Ghir_A07_52832790	bin5111	0	.	Ghir_A07_90518448	bin5232	198	Ghir_A07_90536016,Ghir_A07_90536094,Ghir_A07_90536410,Ghir_A07_90536485,Ghir_A07_90536272,Ghir_A07_90536334,Ghir_A07_90536737,Ghir_A07_90536868,Ghir_A07_90536532,Ghir_A07_90536694,Ghir_A07_90538337,Ghir_A07_90539091,Ghir_A07_90539137,Ghir_A07_90539347,Ghir_A07_90539503,Ghir_A07_90539728,Ghir_A07_90540247,Ghir_A07_90540388,Ghir_A07_90540543,Ghir_A07_90540837,Ghir_A07_90541033,Ghir_A07_90537366,Ghi…	0.214335	9.12048e-11	0.0333056	Ghir_A07	52662840	53056365	Ghir_A07	90512447	90585165
UI	Ghir_A07_54313728	bin5114	0	.	Ghir_A07_90518448	bin5232	198	Ghir_A07_90536016,Ghir_A07_90536094,Ghir_A07_90536410,Ghir_A07_90536485,Ghir_A07_90536272,Ghir_A07_90536334,Ghir_A07_90536737,Ghir_A07_90536868,Ghir_A07_90536532,Ghir_A07_90536694,Ghir_A07_90538337,Ghir_A07_90539091,Ghir_A07_90539137,Ghir_A07_90539347,Ghir_A07_90539503,Ghir_A07_90539728,Ghir_A07_90540247,Ghir_A07_90540388,Ghir_A07_90540543,Ghir_A07_90540837,Ghir_A07_90541033,Ghir_A07_90537366,Ghi…	0.202472	1.53943e-09	0.0297107	Ghir_A07	53500727	55946137	Ghir_A07	90512447	90585165
UI	Ghir_A07_58983679	bin5120	0	.	Ghir_A07_90518448	bin5232	198	Ghir_A07_90536016,Ghir_A07_90536094,Ghir_A07_90536410,Ghir_A07_90536485,Ghir_A07_90536272,Ghir_A07_90536334,Ghir_A07_90536737,Ghir_A07_90536868,Ghir_A07_90536532,Ghir_A07_90536694,Ghir_A07_90538337,Ghir_A07_90539091,Ghir_A07_90539137,Ghir_A07_90539347,Ghir_A07_90539503,Ghir_A07_90539728,Ghir_A07_90540247,Ghir_A07_90540388,Ghir_A07_90540543,Ghir_A07_90540837,Ghir_A07_90541033,Ghir_A07_90537366,Ghi…	0.207376	5.69957e-10	0.0314611	Ghir_A07	58619328	59327262	Ghir_A07	90512447	90585165
UI	Ghir_A07_59014973	bin5120	0	.	Ghir_A07_90518448	bin5232	198	Ghir_A07_90536016,Ghir_A07_90536094,Ghir_A07_90536410,Ghir_A07_90536485,Ghir_A07_90536272,Ghir_A07_90536334,Ghir_A07_90536737,Ghir_A07_90536868,Ghir_A07_90536532,Ghir_A07_90536694,Ghir_A07_90538337,Ghir_A07_90539091,Ghir_A07_90539137,Ghir_A07_90539347,Ghir_A07_90539503,Ghir_A07_90539728,Ghir_A07_90540247,Ghir_A07_90540388,Ghir_A07_90540543,Ghir_A07_90540837,Ghir_A07_90541033,Ghir_A07_90537366,Ghi…	-0.197142	1.10048e-08	0.029556	Ghir_A07	58619328	59327262	Ghir_A07	90512447	90585165
UI	Ghir_A07_61931811	bin5122	1	Ghir_A07_63902593	Ghir_A07_90518448	bin5232	198	Ghir_A07_90536016,Ghir_A07_90536094,Ghir_A07_90536410,Ghir_A07_90536485,Ghir_A07_90536272,Ghir_A07_90536334,Ghir_A07_90536737,Ghir_A07_90536868,Ghir_A07_90536532,Ghir_A07_90536694,Ghir_A07_90538337,Ghir_A07_90539091,Ghir_A07_90539137,Ghir_A07_90539347,Ghir_A07_90539503,Ghir_A07_90539728,Ghir_A07_90540247,Ghir_A07_90540388,Ghir_A07_90540543,Ghir_A07_90540837,Ghir_A07_90541033,Ghir_A07_90537366,Ghi…	0.197569	2.08873e-09	0.0297067	Ghir_A07	60580247	69157736	Ghir_A07	90512447	90585165
UI	Ghir_A07_64999445	bin5122	1	Ghir_A07_63902593	Ghir_A07_90518448	bin5232	198	Ghir_A07_90536016,Ghir_A07_90536094,Ghir_A07_90536410,Ghir_A07_90536485,Ghir_A07_90536272,Ghir_A07_90536334,Ghir_A07_90536737,Ghir_A07_90536868,Ghir_A07_90536532,Ghir_A07_90536694,Ghir_A07_90538337,Ghir_A07_90539091,Ghir_A07_90539137,Ghir_A07_90539347,Ghir_A07_90539503,Ghir_A07_90539728,Ghir_A07_90540247,Ghir_A07_90540388,Ghir_A07_90540543,Ghir_A07_90540837,Ghir_A07_90541033,Ghir_A07_90537366,Ghi…	0.200149	1.4032e-09	0.0303237	Ghir_A07	60580247	69157736	Ghir_A07	90512447	90585165
UI	Ghir_A07_70502924	bin5123	0	.	Ghir_A07_90518448	bin5232	198	Ghir_A07_90536016,Ghir_A07_90536094,Ghir_A07_90536410,Ghir_A07_90536485,Ghir_A07_90536272,Ghir_A07_90536334,Ghir_A07_90536737,Ghir_A07_90536868,Ghir_A07_90536532,Ghir_A07_90536694,Ghir_A07_90538337,Ghir_A07_90539091,Ghir_A07_90539137,Ghir_A07_90539347,Ghir_A07_90539503,Ghir_A07_90539728,Ghir_A07_90540247,Ghir_A07_90540388,Ghir_A07_90540543,Ghir_A07_90540837,Ghir_A07_90541033,Ghir_A07_90537366,Ghi…	0.191749	6.15707e-09	0.0285441	Ghir_A07	69157736	73849396	Ghir_A07	90512447	90585165
UI	Ghir_A07_70834851	bin5123	0	.	Ghir_A07_90518448	bin5232	198	Ghir_A07_90536016,Ghir_A07_90536094,Ghir_A07_90536410,Ghir_A07_90536485,Ghir_A07_90536272,Ghir_A07_90536334,Ghir_A07_90536737,Ghir_A07_90536868,Ghir_A07_90536532,Ghir_A07_90536694,Ghir_A07_90538337,Ghir_A07_90539091,Ghir_A07_90539137,Ghir_A07_90539347,Ghir_A07_90539503,Ghir_A07_90539728,Ghir_A07_90540247,Ghir_A07_90540388,Ghir_A07_90540543,Ghir_A07_90540837,Ghir_A07_90541033,Ghir_A07_90537366,Ghi…	0.19268	5.49817e-09	0.0287284	Ghir_A07	69157736	73849396	Ghir_A07	90512447	90585165
UI	Ghir_A07_73975058	bin5124	0	.	Ghir_A07_90518448	bin5232	198	Ghir_A07_90536016,Ghir_A07_90536094,Ghir_A07_90536410,Ghir_A07_90536485,Ghir_A07_90536272,Ghir_A07_90536334,Ghir_A07_90536737,Ghir_A07_90536868,Ghir_A07_90536532,Ghir_A07_90536694,Ghir_A07_90538337,Ghir_A07_90539091,Ghir_A07_90539137,Ghir_A07_90539347,Ghir_A07_90539503,Ghir_A07_90539728,Ghir_A07_90540247,Ghir_A07_90540388,Ghir_A07_90540543,Ghir_A07_90540837,Ghir_A07_90541033,Ghir_A07_90537366,Ghi…	0.189614	1.09775e-08	0.0271827	Ghir_A07	73849396	77899326	Ghir_A07	90512447	90585165
UI	Ghir_A07_74483008	bin5124	0	.	Ghir_A07_90518448	bin5232	198	Ghir_A07_90536016,Ghir_A07_90536094,Ghir_A07_90536410,Ghir_A07_90536485,Ghir_A07_90536272,Ghir_A07_90536334,Ghir_A07_90536737,Ghir_A07_90536868,Ghir_A07_90536532,Ghir_A07_90536694,Ghir_A07_90538337,Ghir_A07_90539091,Ghir_A07_90539137,Ghir_A07_90539347,Ghir_A07_90539503,Ghir_A07_90539728,Ghir_A07_90540247,Ghir_A07_90540388,Ghir_A07_90540543,Ghir_A07_90540837,Ghir_A07_90541033,Ghir_A07_90537366,Ghi…	-0.193131	3.66083e-09	0.0307369	Ghir_A07	73849396	77899326	Ghir_A07	90512447	90585165
UI	Ghir_A07_75404306	bin5124	0	.	Ghir_A07_90518448	bin5232	198	Ghir_A07_90536016,Ghir_A07_90536094,Ghir_A07_90536410,Ghir_A07_90536485,Ghir_A07_90536272,Ghir_A07_90536334,Ghir_A07_90536737,Ghir_A07_90536868,Ghir_A07_90536532,Ghir_A07_90536694,Ghir_A07_90538337,Ghir_A07_90539091,Ghir_A07_90539137,Ghir_A07_90539347,Ghir_A07_90539503,Ghir_A07_90539728,Ghir_A07_90540247,Ghir_A07_90540388,Ghir_A07_90540543,Ghir_A07_90540837,Ghir_A07_90541033,Ghir_A07_90537366,Ghi…	0.207143	5.37021e-10	0.0325688	Ghir_A07	73849396	77899326	Ghir_A07	90512447	90585165
UI	Ghir_A07_75832410	bin5124	0	.	Ghir_A07_90518448	bin5232	198	Ghir_A07_90536016,Ghir_A07_90536094,Ghir_A07_90536410,Ghir_A07_90536485,Ghir_A07_90536272,Ghir_A07_90536334,Ghir_A07_90536737,Ghir_A07_90536868,Ghir_A07_90536532,Ghir_A07_90536694,Ghir_A07_90538337,Ghir_A07_90539091,Ghir_A07_90539137,Ghir_A07_90539347,Ghir_A07_90539503,Ghir_A07_90539728,Ghir_A07_90540247,Ghir_A07_90540388,Ghir_A07_90540543,Ghir_A07_90540837,Ghir_A07_90541033,Ghir_A07_90537366,Ghi…	0.19628	9.20135e-09	0.027574	Ghir_A07	73849396	77899326	Ghir_A07	90512447	90585165
UI	Ghir_A07_75898725	bin5124	0	.	Ghir_A07_90518448	bin5232	198	Ghir_A07_90536016,Ghir_A07_90536094,Ghir_A07_90536410,Ghir_A07_90536485,Ghir_A07_90536272,Ghir_A07_90536334,Ghir_A07_90536737,Ghir_A07_90536868,Ghir_A07_90536532,Ghir_A07_90536694,Ghir_A07_90538337,Ghir_A07_90539091,Ghir_A07_90539137,Ghir_A07_90539347,Ghir_A07_90539503,Ghir_A07_90539728,Ghir_A07_90540247,Ghir_A07_90540388,Ghir_A07_90540543,Ghir_A07_90540837,Ghir_A07_90541033,Ghir_A07_90537366,Ghi…	-0.194349	2.72163e-09	0.0320682	Ghir_A07	73849396	77899326	Ghir_A07	90512447	90585165
UI	Ghir_A07_78964785	bin5129	0	.	Ghir_A07_90518448	bin5232	198	Ghir_A07_90536016,Ghir_A07_90536094,Ghir_A07_90536410,Ghir_A07_90536485,Ghir_A07_90536272,Ghir_A07_90536334,Ghir_A07_90536737,Ghir_A07_90536868,Ghir_A07_90536532,Ghir_A07_90536694,Ghir_A07_90538337,Ghir_A07_90539091,Ghir_A07_90539137,Ghir_A07_90539347,Ghir_A07_90539503,Ghir_A07_90539728,Ghir_A07_90540247,Ghir_A07_90540388,Ghir_A07_90540543,Ghir_A07_90540837,Ghir_A07_90541033,Ghir_A07_90537366,Ghi…	0.211024	8.76485e-09	0.029463	Ghir_A07	78897753	79005916	Ghir_A07	90512447	90585165
UI	Ghir_A07_79547796	bin5134	0	.	Ghir_A07_90518448	bin5232	198	Ghir_A07_90536016,Ghir_A07_90536094,Ghir_A07_90536410,Ghir_A07_90536485,Ghir_A07_90536272,Ghir_A07_90536334,Ghir_A07_90536737,Ghir_A07_90536868,Ghir_A07_90536532,Ghir_A07_90536694,Ghir_A07_90538337,Ghir_A07_90539091,Ghir_A07_90539137,Ghir_A07_90539347,Ghir_A07_90539503,Ghir_A07_90539728,Ghir_A07_90540247,Ghir_A07_90540388,Ghir_A07_90540543,Ghir_A07_90540837,Ghir_A07_90541033,Ghir_A07_90537366,Ghi…	0.214628	2.49773e-10	0.035339	Ghir_A07	79339767	79641828	Ghir_A07	90512447	90585165
