# Supplementary material for: Genomic interrogation of a MAGIC population highlights genetic factors controlling fiber quality traits in cotton
Source: Commun Biol. 2022 Jan 17;5:60. doi: 10.1038/s42003-022-03022-7 (PMC8764025; doi:10.1038/s42003-022-03022-7)
Supplement: Supplementary file 17 — Supplementary Data 14 [file 42003_2022_3022_MOESM17_ESM.xlsx]

## Sheet: Supplementary Data 14
Bin information across the whole genome
bin	chr	start	end
bin1	A01	1494346	1578345
bin2	A01	1578345	1615284
bin3	A01	1615284	1671175
bin4	A01	1671175	1700439
bin5	A01	1700439	1772241
bin6	A01	1772241	1795176
bin7	A01	1795176	1917028
bin8	A01	1917028	1952120
bin9	A01	1952120	1977935
bin10	A01	1977935	2025578
bin11	A01	2025578	2074876
bin12	A01	2103493	2158965
bin13	A01	2158965	2200604
bin14	A01	2200604	2265408
bin15	A01	2265408	2304727
bin16	A01	2304727	2336839
bin17	A01	2336839	2385157
bin18	A01	2385157	2472524
bin19	A01	2472524	2530477
bin20	A01	2530477	2625295
bin21	A01	2625295	2646056
bin22	A01	2646056	2666689
bin23	A01	2666689	2690491
bin24	A01	2690491	2746519
bin25	A01	2746519	2766744
bin26	A01	2766744	2824753
bin27	A01	2824753	2889478
bin28	A01	2889478	2935417
bin29	A01	2935417	2978230
bin30	A01	2978230	3105701
bin31	A01	3105701	3146211
bin32	A01	3146211	3178107
bin33	A01	3178107	3286136
bin34	A01	3286136	3324322
bin35	A01	3324322	3361345
bin36	A01	3361345	3382094
bin37	A01	3382094	3437874
bin38	A01	3437874	3459996
bin39	A01	3459996	3508345
bin40	A01	3508345	3552852
bin41	A01	3552852	3598855
bin42	A01	3598855	3625229
bin43	A01	3625229	3688374
bin44	A01	3688374	3710248
bin45	A01	3710248	3733407
bin46	A01	3733407	3760365
bin47	A01	3760365	3834435
bin48	A01	3834435	3854821
bin49	A01	3854821	3914038
bin50	A01	3914038	3944015
bin51	A01	3944015	3988970
bin52	A01	3988970	4029141
bin53	A01	4029141	4054342
bin54	A01	4054342	4085904
bin55	A01	4085904	4113281
bin56	A01	4113281	4152766
bin57	A01	4152766	4195017
bin58	A01	4195017	4247223
bin59	A01	4247223	4334497
bin60	A01	4334497	4357522
bin61	A01	4357522	4380941
bin62	A01	4380941	4435873
bin63	A01	4435873	4481525
bin64	A01	4481525	4555886
bin65	A01	4555886	4582749
bin66	A01	4582749	4620466
bin67	A01	4620466	4641520
bin68	A01	4641520	4668645
bin69	A01	4668645	4703047
bin70	A01	4703047	4730972
bin71	A01	4730972	4756465
bin72	A01	4756465	4776634
bin73	A01	4776634	4804264
bin74	A01	4804264	4854785
bin75	A01	4854785	4885674
bin76	A01	4885674	4991242
bin77	A01	4991242	5033868
bin78	A01	5033868	5098571
bin79	A01	5098571	5142957
bin80	A01	5142957	5211231
bin81	A01	5211231	5232233
bin82	A01	5232233	5311197
bin83	A01	5311197	5373931
bin84	A01	5373931	5416562
bin85	A01	5416562	5461973
bin86	A01	5461973	5491037
bin87	A01	5491037	5580048
bin88	A01	5580048	5613505
bin89	A01	5613505	5647568
bin90	A01	5647568	5669228
bin91	A01	5669228	5759251
bin92	A01	5759251	5779555
bin93	A01	5779555	5853826
bin94	A01	5853826	5915597
bin95	A01	5915597	5958476
bin96	A01	5958476	5992173
bin97	A01	5992173	6040401
bin98	A01	6040401	6069975
bin99	A01	6069975	6117916
bin100	A01	6117916	6159929
bin101	A01	6159929	6184855
bin102	A01	6184855	6222785
bin103	A01	6222785	6250185
bin104	A01	6250185	6287657
bin105	A01	6287657	6363528
bin106	A01	6363528	6398385
bin107	A01	6398385	6436735
bin108	A01	6436735	6467797
bin109	A01	6467797	6525616
bin110	A01	6525616	6549538
bin111	A01	6549538	6577722
bin112	A01	6577722	6600912
bin113	A01	6600912	6626606
bin114	A01	6626606	6697380
bin115	A01	6697380	6719536
bin116	A01	6719536	6744949
bin117	A01	6744949	6768220
bin118	A01	6768220	6935830
bin119	A01	6935830	6996832
bin120	A01	6996832	7040666
bin121	A01	7040666	7067840
bin122	A01	7067840	7101781
bin123	A01	7101781	7192819
bin124	A01	7192819	7218128
bin125	A01	7218128	7255603
bin126	A01	7255603	7341417
bin127	A01	7341417	7410945
bin128	A01	7410945	7452122
bin129	A01	7452122	7475616
bin130	A01	7475616	7530449
bin131	A01	7530449	7593713
bin132	A01	7593713	7618625
bin133	A01	7618625	7685097
bin134	A01	7685097	7815731
bin135	A01	7815731	7844861
bin136	A01	7844861	7906934
bin137	A01	7906934	7952383
bin138	A01	7952383	7980862
bin139	A01	7980862	8200641
bin140	A01	8200641	8274529
bin141	A01	8274529	8337761
bin142	A01	8337761	8385643
bin143	A01	8385643	8413204
bin144	A01	8413204	8489099
bin145	A01	8489099	8536036
bin146	A01	8536036	8568006
bin147	A01	8568006	8596286
bin148	A01	8596286	8631723
bin149	A01	8631723	8657630
bin150	A01	8657630	8726538
bin151	A01	8726538	8756172
bin152	A01	8756172	8871072
bin153	A01	8871072	8895298
bin154	A01	8895298	8999032
bin155	A01	8999032	9125963
bin156	A01	9125963	9214025
bin157	A01	9214025	9292788
bin158	A01	9292788	9315540
bin159	A01	9315540	9480625
bin160	A01	9480625	9672365
bin161	A01	9672365	9786581
bin162	A01	9786581	9829218
bin163	A01	9829218	10018559
bin164	A01	10018559	10075579
bin165	A01	10075579	10117922
bin166	A01	10117922	10283330
bin167	A01	10283330	10315336
bin168	A01	10315336	10338922
bin169	A01	10338922	10405977
bin170	A01	10405977	10441608
bin171	A01	10441608	10488297
bin172	A01	10488297	10514437
bin173	A01	10514437	10569025
bin174	A01	10569025	10666241
bin175	A01	10666241	10726767
bin176	A01	10726767	10770844
bin177	A01	10770844	10959909
bin178	A01	10959909	11350979
bin179	A01	11350979	11449011
bin180	A01	11449011	11531559
bin181	A01	11531559	11551974
bin182	A01	11551974	11579048
bin183	A01	11579048	11604728
bin184	A01	11604728	11641857
bin185	A01	11641857	11673609
bin186	A01	11673609	11916006
bin187	A01	11916006	11993667
bin188	A01	11993667	12073505
bin189	A01	12073505	12172928
bin190	A01	12172928	12258126
bin191	A01	12258126	12278627
bin192	A01	12278627	12318984
bin193	A01	12318984	12385805
bin194	A01	12385805	12421784
bin195	A01	12421784	12587974
bin196	A01	12587974	12612267
bin197	A01	12612267	12639449
bin198	A01	12639449	12732006
bin199	A01	12732006	12772349
bin200	A01	12772349	12814480
bin201	A01	12814480	12849672
bin202	A01	12849672	12878161
bin203	A01	12878161	12937873
bin204	A01	12937873	13183955
bin205	A01	13183955	13247036
bin206	A01	13247036	13314725
bin207	A01	13314725	13498554
bin208	A01	13498554	13653145
bin209	A01	13653145	13699368
bin210	A01	13699368	13746111
bin211	A01	13746111	13779861
bin212	A01	13779861	13827868
bin213	A01	13827868	14004453
bin214	A01	14004453	14031573
bin215	A01	14031573	14059542
bin216	A01	14059542	14105838
bin217	A01	14105838	14154425
bin218	A01	14154425	14275646
bin219	A01	14275646	14361296
bin220	A01	14361296	14458124
bin221	A01	14458124	14524630
bin222	A01	14524630	14602398
bin223	A01	14602398	14642703
bin224	A01	14642703	14680425
bin225	A01	14680425	14786606
bin226	A01	14786606	14999611
bin227	A01	14999611	15192089
bin228	A01	15192089	15258248
bin229	A01	15258248	15295075
bin230	A01	15295075	15352989
bin231	A01	15352989	15555183
bin232	A01	15555183	15696672
bin233	A01	15696672	15797559
bin234	A01	15797559	15874911
bin235	A01	15874911	16058635
bin236	A01	16058635	16091305
bin237	A01	16091305	16123459
bin238	A01	16123459	16152220
bin239	A01	16152220	16175980
bin240	A01	16175980	16208363
bin241	A01	16208363	16253443
bin242	A01	16253443	16290641
bin243	A01	16290641	16353468
bin244	A01	16353468	16405398
bin245	A01	16405398	16475681
bin246	A01	16475681	16500161
bin247	A01	16500161	16541876
bin248	A01	16541876	16591196
bin249	A01	16591196	16867811
bin250	A01	16867811	16897034
bin251	A01	16897034	17032800
bin252	A01	17032800	17116514
bin253	A01	17116514	17204882
bin254	A01	17204882	17303033
bin255	A01	17303033	17336404
bin256	A01	17336404	17397212
bin257	A01	17397212	17444798
bin258	A01	17444798	17476445
bin259	A01	17476445	17554210
bin260	A01	17554210	17623618
bin261	A01	17623618	17744116
bin262	A01	17744116	17808294
bin263	A01	17808294	17875765
bin264	A01	17875765	17957358
bin265	A01	17957358	18006081
bin266	A01	18006081	18073371
bin267	A01	18073371	18164029
bin268	A01	18164029	18249871
bin269	A01	18249871	18290274
bin270	A01	18290274	18373143
bin271	A01	18373143	18470112
bin272	A01	18470112	18628447
bin273	A01	18628447	18690578
bin274	A01	18690578	18762355
bin275	A01	18762355	18880936
bin276	A01	18880936	18929683
bin277	A01	18929683	19002648
bin278	A01	19002648	19024060
bin279	A01	19024060	19112935
bin280	A01	19112935	19139961
bin281	A01	19139961	19161304
bin282	A01	19161304	19186382
bin283	A01	19186382	19215296
bin284	A01	19215296	19241324
bin285	A01	19241324	19261594
bin286	A01	19261594	19311728
bin287	A01	19311728	19340099
bin288	A01	19340099	19361898
bin289	A01	19361898	19407028
bin290	A01	19407028	19439462
bin291	A01	19439462	19472478
bin292	A01	19472478	19530903
bin293	A01	19530903	19565502
bin294	A01	19565502	19629188
bin295	A01	19629188	19673743
bin296	A01	19673743	19721685
bin297	A01	19721685	19744021
bin298	A01	19744021	19784264
bin299	A01	19784264	19819160
bin300	A01	19819160	19896371
bin301	A01	19896371	19918896
bin302	A01	19918896	19963737
bin303	A01	19963737	19990459
bin304	A01	19990459	20044030
bin305	A01	20044030	20142735
bin306	A01	20142735	20183252
bin307	A01	20183252	20240285
bin308	A01	20240285	20289276
bin309	A01	20289276	20349158
bin310	A01	20349158	20383389
bin311	A01	20383389	20409565
bin312	A01	20409565	20433588
bin313	A01	20433588	20458045
bin314	A01	20458045	20495055
bin315	A01	20495055	20552178
bin316	A01	20552178	20623424
bin317	A01	20623424	20726040
bin318	A01	20726040	20756539
bin319	A01	20756539	20796382
bin320	A01	20796382	20832858
bin321	A01	20832858	20853692
bin322	A01	20853692	20874582
bin323	A01	20874582	20922319
bin324	A01	20922319	20989483
bin325	A01	20989483	21009721
bin326	A01	21009721	21046410
bin327	A01	21046410	21082768
bin328	A01	21082768	21131044
bin329	A01	21131044	21228784
bin330	A01	21228784	21612056
bin331	A01	21612056	21669344
bin332	A01	21669344	21884394
bin333	A01	21884394	23033513
bin334	A01	23033513	23253328
bin335	A01	23253328	23525832
bin336	A01	23525832	24069930
bin337	A01	24069930	24103756
bin338	A01	24103756	24159797
bin339	A01	24159797	24198206
bin340	A01	24198206	24288659
bin341	A01	24288659	24314100
bin342	A01	24314100	24431911
bin343	A01	24431911	24491815
bin344	A01	24491815	24517408
bin345	A01	24517408	24600831
bin346	A01	24600831	24644301
bin347	A01	24644301	24731739
bin348	A01	24731739	24871435
bin349	A01	24871435	24906525
bin350	A01	24906525	24940211
bin351	A01	24940211	25012785
bin352	A01	25012785	25058858
bin353	A01	25058858	25089190
bin354	A01	25089190	25236431
bin355	A01	25236431	25329861
bin356	A01	25329861	25350777
bin357	A01	25350777	25442333
bin358	A01	25442333	25667858
bin359	A01	25667858	25753326
bin360	A01	25753326	25821350
bin361	A01	25821350	26279113
bin362	A01	26279113	26301412
bin363	A01	26301412	26450360
bin364	A01	26450360	26671479
bin365	A01	26671479	26886597
bin366	A01	26886597	27171503
bin367	A01	27171503	27253743
bin368	A01	27253743	27389294
bin369	A01	27389294	27460385
bin370	A01	27460385	27667666
bin371	A01	27667666	27833018
bin372	A01	27833018	27966871
bin373	A01	27966871	27993892
bin374	A01	27993892	28091175
bin375	A01	28091175	28151213
bin376	A01	28151213	28213496
bin377	A01	28213496	28266929
bin378	A01	28266929	28383126
bin379	A01	28383126	28509521
bin380	A01	28509521	28946643
bin381	A01	28946643	29182869
bin382	A01	29182869	29276212
bin383	A01	29276212	29297700
bin384	A01	29297700	29477353
bin385	A01	29477353	29571992
bin386	A01	29571992	29844409
bin387	A01	29844409	30210978
bin388	A01	30210978	30323392
bin389	A01	30323392	30664483
bin390	A01	30664483	30698477
bin391	A01	30698477	30832319
bin392	A01	30832319	30913329
bin393	A01	30913329	31228533
bin394	A01	31228533	31287197
bin395	A01	31287197	31490920
bin396	A01	31490920	31810156
bin397	A01	31810156	31927631
bin398	A01	31927631	31965251
bin399	A01	31965251	31989949
bin400	A01	31989949	32071032
bin401	A01	32071032	32114233
bin402	A01	32114233	32369572
bin403	A01	32369572	32407066
bin404	A01	32407066	32437694
bin405	A01	32437694	32496827
bin406	A01	32496827	32523988
bin407	A01	32523988	32568841
bin408	A01	32568841	32658538
bin409	A01	32658538	32721827
bin410	A01	32721827	32777629
bin411	A01	32777629	32873585
bin412	A01	32873585	32939343
bin413	A01	32939343	33012288
bin414	A01	33012288	33152489
bin415	A01	33152489	33251099
bin416	A01	33251099	33423073
bin417	A01	33423073	33462399
bin418	A01	33462399	33629976
bin419	A01	33629976	33822983
bin420	A01	33822983	33947243
bin421	A01	33947243	33982011
bin422	A01	33982011	34231994
bin423	A01	34231994	34547974
bin424	A01	34547974	34711674
bin425	A01	34711674	35102111
bin426	A01	35102111	35262774
bin427	A01	35262774	35368861
bin428	A01	35368861	36242821
bin429	A01	36242821	36346663
bin430	A01	36346663	36410305
bin431	A01	36410305	36819842
bin432	A01	36819842	36916721
bin433	A01	36916721	37205914
bin434	A01	37205914	37394944
bin435	A01	37394944	37420322
bin436	A01	37420322	37626376
bin437	A01	37626376	38204945
bin438	A01	38204945	38437632
bin439	A01	38437632	38603236
bin440	A01	38603236	38697527
bin441	A01	38697527	38807256
bin442	A01	38807256	39020045
bin443	A01	39020045	39124096
bin444	A01	39124096	39400051
bin445	A01	39400051	39507199
bin446	A01	39507199	39753326
bin447	A01	39753326	39815177
bin448	A01	39815177	39893594
bin449	A01	39893594	40002849
bin450	A01	40002849	40063931
bin451	A01	40063931	40218849
bin452	A01	40218849	40255611
bin453	A01	40255611	40413346
bin454	A01	40413346	40455422
bin455	A01	40455422	40623743
bin456	A01	40623743	40667215
bin457	A01	40667215	40875767
bin458	A01	40875767	40912913
bin459	A01	40912913	41009781
bin460	A01	41009781	41043155
bin461	A01	41043155	41075141
bin462	A01	41075141	41284532
bin463	A01	41284532	41375730
bin464	A01	41375730	41559164
bin465	A01	41559164	41800654
bin466	A01	41800654	42131818
bin467	A01	42131818	42188982
bin468	A01	42188982	42336062
bin469	A01	42336062	42492424
bin470	A01	42492424	42538827
bin471	A01	42538827	42631926
bin472	A01	42631926	42883092
bin473	A01	42883092	42914511
bin474	A01	42914511	42996176
bin475	A01	42996176	43182907
bin476	A01	43182907	43228256
bin477	A01	43228256	43364203
bin478	A01	43364203	43536363
bin479	A01	43536363	43590365
bin480	A01	43590365	43645876
bin481	A01	43645876	43782901
bin482	A01	43782901	43925369
bin483	A01	43925369	43972385
bin484	A01	43972385	44001163
bin485	A01	44001163	44075553
bin486	A01	44075553	44106890
bin487	A01	44106890	44153969
bin488	A01	44153969	44181871
bin489	A01	44181871	44249536
bin490	A01	44249536	44269655
bin491	A01	44269655	44347189
bin492	A01	44347189	44392534
bin493	A01	44392534	44413581
bin494	A01	44413581	44543093
bin495	A01	44543093	46416765
bin496	A01	46416765	46587227
bin497	A01	46587227	46805456
bin498	A01	46805456	46884738
bin499	A01	46884738	47178531
bin500	A01	47178531	47571497
bin501	A01	47571497	47668001
bin502	A01	47668001	47745362
bin503	A01	47745362	48154839
bin504	A01	48154839	48394400
bin505	A01	48394400	48679932
bin506	A01	48679932	48745107
bin507	A01	48745107	49205996
bin508	A01	49205996	49289492
bin509	A01	49289492	49334574
bin510	A01	49334574	49410728
bin511	A01	49410728	49444475
bin512	A01	49444475	49616848
bin513	A01	49616848	49662969
bin514	A01	49662969	49902928
bin515	A01	49902928	50095377
bin516	A01	50095377	50122884
bin517	A01	50122884	50567104
bin518	A01	50567104	50686580
bin519	A01	50686580	51040156
bin520	A01	51040156	51213067
bin521	A01	51213067	51510041
bin522	A01	51510041	51721358
bin523	A01	51721358	51859173
bin524	A01	51859173	51989945
bin525	A01	51989945	52032954
bin526	A01	52032954	52552104
bin527	A01	52552104	52591967
bin528	A01	52591967	52743632
bin529	A01	52743632	52786637
bin530	A01	52786637	53361058
bin531	A01	53361058	53554345
bin532	A01	53554345	53718704
bin533	A01	53718704	53770371
bin534	A01	53770371	53875016
bin535	A01	53875016	53971706
bin536	A01	53971706	54088253
bin537	A01	54088253	54136620
bin538	A01	54136620	54304270
bin539	A01	54304270	54370139
bin540	A01	54370139	54488834
bin541	A01	54488834	54590501
bin542	A01	54590501	54668540
bin543	A01	54668540	54826202
bin544	A01	54826202	54882033
bin545	A01	54882033	55029726
bin546	A01	55029726	55059632
bin547	A01	55059632	55304660
bin548	A01	55304660	55399083
bin549	A01	55399083	55463753
bin550	A01	55463753	55553699
bin551	A01	55553699	55639029
bin552	A01	55639029	55681405
bin553	A01	55681405	55830333
bin554	A01	55830333	55990684
bin555	A01	55990684	56074322
bin556	A01	56074322	57537309
bin557	A01	57537309	57709164
bin558	A01	57709164	57795040
bin559	A01	57795040	57968150
bin560	A01	57968150	59987906
bin561	A01	59987906	60071991
bin562	A01	60071991	60543879
bin563	A01	60543879	60685768
bin564	A01	60685768	60726858
bin565	A01	60726858	62604069
bin566	A01	62604069	62727017
bin567	A01	62727017	65493045
bin568	A01	65493045	65581416
bin569	A01	65581416	65856329
bin570	A01	65856329	66689405
bin571	A01	66689405	66902269
bin572	A01	66902269	69379561
bin573	A01	69379561	69711844
bin574	A01	69711844	69870857
bin575	A01	69870857	71013946
bin576	A01	71013946	72046550
bin577	A01	72046550	72249585
bin578	A01	72249585	72435205
bin579	A01	72435205	72585184
bin580	A01	72585184	72938229
bin581	A01	72938229	73746311
bin582	A01	73746311	73838931
bin583	A01	73838931	73868244
bin584	A01	73868244	73931328
bin585	A01	73931328	74821414
bin586	A01	74821414	75323113
bin587	A01	75323113	75412696
bin588	A01	75412696	76431361
bin589	A01	76431361	76526703
bin590	A01	76526703	76821069
bin591	A01	76821069	76886504
bin592	A01	76886504	77464218
bin593	A01	77464218	78276387
bin594	A01	78276387	78318943
bin595	A01	78318943	78960071
bin596	A01	78960071	79182864
bin597	A01	79182864	79959808
bin598	A01	79959808	80393813
bin599	A01	80393813	80631498
bin600	A01	80631498	80800019
bin601	A01	80800019	80944633
bin602	A01	80944633	81254393
bin603	A01	81254393	81845205
bin604	A01	81845205	81896412
bin605	A01	81896412	82258685
bin606	A01	82258685	82473436
bin607	A01	82473436	82583254
bin608	A01	82583254	82977163
bin609	A01	82977163	83099916
bin610	A01	83099916	83127545
bin611	A01	83127545	83161462
bin612	A01	83161462	83270237
bin613	A01	83270237	83381494
bin614	A01	83381494	83529920
bin615	A01	83529920	83615367
bin616	A01	83615367	83918619
bin617	A01	83918619	84080518
bin618	A01	84080518	84359007
bin619	A01	84359007	84655483
bin620	A01	84655483	84970776
bin621	A01	84970776	85032301
bin622	A01	85032301	85223897
bin623	A01	85223897	85410690
bin624	A01	85410690	85502086
bin625	A01	85502086	85582811
bin626	A01	85582811	85673209
bin627	A01	85673209	85791432
bin628	A01	85791432	86071354
bin629	A01	86071354	86649530
bin630	A01	86649530	87018999
bin631	A01	87018999	87269507
bin632	A01	87269507	87344924
bin633	A01	87344924	87497297
bin634	A01	87497297	87713788
bin635	A01	87713788	87835258
bin636	A01	87835258	87979613
bin637	A01	87979613	88308000
bin638	A01	88308000	88709199
bin639	A01	88709199	88879584
bin640	A01	88879584	89003089
bin641	A01	89003089	89283371
bin642	A01	89283371	89324982
bin643	A01	89324982	89369571
bin644	A01	89369571	89663366
bin645	A01	89663366	89743472
bin646	A01	89743472	89881226
bin647	A01	89881226	90467393
bin648	A01	90467393	90804272
bin649	A01	90804272	90939943
bin650	A01	90939943	91143334
bin651	A01	91143334	91327225
bin652	A01	91327225	91497515
bin653	A01	91497515	91717714
bin654	A01	91717714	92104123
bin655	A01	92104123	92926600
bin656	A01	92926600	92961056
bin657	A01	92961056	93069953
bin658	A01	93069953	93275938
bin659	A01	93275938	93367651
bin660	A01	93367651	93458587
bin661	A01	93458587	93646599
bin662	A01	93646599	94279705
bin663	A01	94279705	94454633
bin664	A01	94454633	94632541
bin665	A01	94632541	95092166
bin666	A01	95092166	95135725
bin667	A01	95135725	95354358
bin668	A01	95354358	95433542
bin669	A01	95433542	95507915
bin670	A01	95507915	95531798
bin671	A01	95531798	95572560
bin672	A01	95572560	95614740
bin673	A01	95614740	95762250
bin674	A01	95762250	96228255
bin675	A01	96228255	96584670
bin676	A01	96584670	97332131
bin677	A01	97332131	97563016
bin678	A01	97563016	97909474
bin679	A01	97909474	98151397
bin680	A01	98151397	98539746
bin681	A01	98539746	99990493
bin682	A01	99990493	101642179
bin683	A01	101642179	101867152
bin684	A01	101867152	102805765
bin685	A01	102805765	102961690
bin686	A01	102961690	102995969
bin687	A01	102995969	103018206
bin688	A01	103018206	103064809
bin689	A01	103064809	103152422
bin690	A01	103152422	103189697
bin691	A01	103189697	103266139
bin692	A01	103266139	103313337
bin693	A01	103313337	103420578
bin694	A01	103420578	103480057
bin695	A01	103480057	103666253
bin696	A01	103666253	103762773
bin697	A01	103762773	103973052
bin698	A01	103973052	104021542
bin699	A01	104021542	104124407
bin700	A01	104124407	104307309
bin701	A01	104307309	104350992
bin702	A01	104350992	104404043
bin703	A01	104404043	104511780
bin704	A01	104511780	104565753
bin705	A01	104565753	104601303
bin706	A01	104601303	104666233
bin707	A01	104666233	104718497
bin708	A01	104718497	104783262
bin709	A01	104783262	104824418
bin710	A01	104824418	105193353
bin711	A01	105193353	105364656
bin712	A01	105364656	105588354
bin713	A01	105588354	105654416
bin714	A01	105654416	105724096
bin715	A01	105724096	105919297
bin716	A01	105919297	105966035
bin717	A01	105966035	106049302
bin718	A01	106049302	106114431
bin719	A01	106114431	106149920
bin720	A01	106149920	106238958
bin721	A01	106238958	106290144
bin722	A01	106290144	106330589
bin723	A01	106330589	106376471
bin724	A01	106376471	106432381
bin725	A01	106432381	106524537
bin726	A01	106524537	106648111
bin727	A01	106648111	106688276
bin728	A01	106688276	106832635
bin729	A01	106832635	106930097
bin730	A01	106930097	107225243
bin731	A01	107225243	107285904
bin732	A01	107285904	107323691
bin733	A01	107323691	107349277
bin734	A01	107349277	107436077
bin735	A01	107436077	107623537
bin736	A01	107623537	107728225
bin737	A01	107728225	107757895
bin738	A01	107757895	107896117
bin739	A01	107896117	108533118
bin740	A01	108533118	108629557
bin741	A01	108629557	108730467
bin742	A01	108730467	108933893
bin743	A01	108933893	108974482
bin744	A01	108974482	109014055
bin745	A01	109014055	109114250
bin746	A01	109114250	109218353
bin747	A01	109218353	109296662
bin748	A01	109296662	109394441
bin749	A01	109394441	109421200
bin750	A01	109421200	109558505
bin751	A01	109558505	109634396
bin752	A01	109634396	109672630
bin753	A01	109672630	109740601
bin754	A01	109740601	109780384
bin755	A01	109780384	109816015
bin756	A01	109816015	109879252
bin757	A01	109879252	109907415
bin758	A01	109907415	109950133
bin759	A01	109950133	109974538
bin760	A01	109974538	110045508
bin761	A01	110045508	110083179
bin762	A01	110083179	110139988
bin763	A01	110139988	110187578
bin764	A01	110187578	110230451
bin765	A01	110230451	110252559
bin766	A01	110252559	110273231
bin767	A01	110273231	110307485
bin768	A01	110307485	110334552
bin769	A01	110334552	110356792
bin770	A01	110356792	110413705
bin771	A01	110413705	110470438
bin772	A01	110470438	110495607
bin773	A01	110495607	110517477
bin774	A01	110517477	110564832
bin775	A01	110564832	110733407
bin776	A01	110733407	110755790
bin777	A01	110755790	110780582
bin778	A01	110780582	110805014
bin779	A01	110805014	110835272
bin780	A01	110835272	110863045
bin781	A01	110863045	110970742
bin782	A01	110970742	111071707
bin783	A01	111071707	111116553
bin784	A01	111116553	111153065
bin785	A01	111153065	111211535
bin786	A01	111211535	111297892
bin787	A01	111297892	111411963
bin788	A01	111411963	111621730
bin789	A01	111716858	111776782
bin790	A01	111776782	111800726
bin791	A01	111800726	111836309
bin792	A01	111836309	111869240
bin793	A01	111869240	111892304
bin794	A01	111892304	111931127
bin795	A01	111931127	111988371
bin796	A01	111988371	112015456
bin797	A01	112015456	112053209
bin798	A01	112053209	112105905
bin799	A01	112105905	112127504
bin800	A01	112127504	112148361
bin801	A01	112148361	112190550
bin802	A01	112190550	112211810
bin803	A01	112211810	112236907
bin804	A01	112236907	112263310
bin805	A01	112263310	112290747
bin806	A01	112290747	112341609
bin807	A01	112341609	112398638
bin808	A01	112398638	112426311
bin809	A01	112426311	112547037
bin810	A01	112547037	112568096
bin811	A01	112568096	112614633
bin812	A01	112614633	112648039
bin813	A01	112648039	112671830
bin814	A01	112671830	112699789
bin815	A01	112699789	112761822
bin816	A01	112761822	112787559
bin817	A01	112787559	112863285
bin818	A01	112863285	112958366
bin819	A01	112958366	113052400
bin820	A01	113052400	113097866
bin821	A01	113097866	113120729
bin822	A01	113120729	113145457
bin823	A01	113145457	113214714
bin824	A01	113214714	113240770
bin825	A01	113240770	113276324
bin826	A01	113276324	113303940
bin827	A01	113303940	113382201
bin828	A01	113382201	113410943
bin829	A01	113410943	113442915
bin830	A01	113442915	113481061
bin831	A01	113481061	113507533
bin832	A01	113507533	113562231
bin833	A01	113562231	113608389
bin834	A01	113608389	113639778
bin835	A01	113639778	113669205
bin836	A01	113669205	113693582
bin837	A01	113693582	113872218
bin838	A01	113872218	113932900
bin839	A01	113932900	113963116
bin840	A01	113963116	113986286
bin841	A01	113986286	114021972
bin842	A01	114021972	114045640
bin843	A01	114045640	114069966
bin844	A01	114069966	114095001
bin845	A01	114095001	114130313
bin846	A01	114130313	114165341
bin847	A01	114165341	114231163
bin848	A01	114231163	114255093
bin849	A01	114255093	114295796
bin850	A01	114295796	114468762
bin851	A01	114468762	114497140
bin852	A01	114497140	114539023
bin853	A01	114539023	114568021
bin854	A01	114568021	114678302
bin855	A01	114678302	114705313
bin856	A01	114705313	114794063
bin857	A01	114794063	114871909
bin858	A01	114871909	115036514
bin859	A01	115036514	115077603
bin860	A01	115077603	115165711
bin861	A01	115165711	115210161
bin862	A01	115210161	115253140
bin863	A01	115253140	115276623
bin864	A01	115276623	115304512
bin865	A01	115304512	115326593
bin866	A01	115326593	115366884
bin867	A01	115366884	115413370
bin868	A01	115413370	115455782
bin869	A01	115455782	115488320
bin870	A01	115488320	115562711
bin871	A01	115562711	115590270
bin872	A01	115590270	115611226
bin873	A01	115611226	115702673
bin874	A01	115702673	115751926
bin875	A01	115751926	115787519
bin876	A01	115787519	115850045
bin877	A01	115850045	115882630
bin878	A01	115882630	116014365
bin879	A01	116014365	116038232
bin880	A01	116038232	116090046
bin881	A01	116090046	116114639
bin882	A01	116114639	116166805
bin883	A01	116166805	116189354
bin884	A01	116189354	116230888
bin885	A01	116230888	116262963
bin886	A01	116262963	116306258
bin887	A01	116306258	116329257
bin888	A01	116329257	116369952
bin889	A01	116369952	116392846
bin890	A02	411209	458772
bin891	A02	458772	479848
bin892	A02	479848	618904
bin893	A02	618904	655716
bin894	A02	655716	807566
bin895	A02	807566	834292
bin896	A02	834292	943214
bin897	A02	943214	965485
bin898	A02	965485	1012658
bin899	A02	1012658	1033694
bin900	A02	1033694	1132355
bin901	A02	1132355	1204638
bin902	A02	1204638	1238703
bin903	A02	1238703	1332497
bin904	A02	1332497	1376805
bin905	A02	1376805	1462536
bin906	A02	1462536	1504662
bin907	A02	1504662	1552285
bin908	A02	1552285	1573347
bin909	A02	1573347	1598778
bin910	A02	1598778	1651915
bin911	A02	1651915	1674862
bin912	A02	1674862	1710063
bin913	A02	1710063	1750334
bin914	A02	1750334	1781103
bin915	A02	1781103	1809778
bin916	A02	1809778	1838372
bin917	A02	1838372	1887486
bin918	A02	1887486	1934092
bin919	A02	1934092	2004759
bin920	A02	2004759	2034604
bin921	A02	2034604	2081767
bin922	A02	2081767	2127424
bin923	A02	2127424	2149710
bin924	A02	2149710	2188954
bin925	A02	2188954	2237968
bin926	A02	2237968	2290121
bin927	A02	2290121	2329004
bin928	A02	2329004	2354685
bin929	A02	2354685	2427812
bin930	A02	2427812	2497245
bin931	A02	2497245	2571285
bin932	A02	2571285	2594858
bin933	A02	2594858	2691542
bin934	A02	2691542	2732652
bin935	A02	2732652	2813541
bin936	A02	2813541	2870975
bin937	A02	2870975	2914335
bin938	A02	2914335	2936247
bin939	A02	2936247	2976310
bin940	A02	2976310	3017383
bin941	A02	3017383	3052216
bin942	A02	3052216	3080797
bin943	A02	3080797	3130792
bin944	A02	3130792	3164104
bin945	A02	3164104	3401118
bin946	A02	3401118	3426181
bin947	A02	3426181	3518682
bin948	A02	3518682	3550812
bin949	A02	3550812	3816976
bin950	A02	3816976	3849340
bin951	A02	3849340	3885687
bin952	A02	3885687	3927359
bin953	A02	3927359	4045648
bin954	A02	4045648	4075416
bin955	A02	4075416	4242847
bin956	A02	4242847	4283044
bin957	A02	4283044	4407598
bin958	A02	4407598	4437166
bin959	A02	4437166	4462357
bin960	A02	4462357	4489158
bin961	A02	4489158	4510648
bin962	A02	4510648	4574776
bin963	A02	4574776	4608451
bin964	A02	4608451	4719431
bin965	A02	4719431	4759369
bin966	A02	4759369	4850934
bin967	A02	4850934	4891949
bin968	A02	4891949	4936147
bin969	A02	4936147	4984147
bin970	A02	4984147	5036615
bin971	A02	5036615	5063865
bin972	A02	5063865	5088299
bin973	A02	5088299	5136875
bin974	A02	5136875	5173898
bin975	A02	5173898	5209408
bin976	A02	5209408	5251164
bin977	A02	5251164	5293734
bin978	A02	5293734	5315645
bin979	A02	5315645	5382408
bin980	A02	5382408	5422185
bin981	A02	5422185	5471256
bin982	A02	5471256	5500214
bin983	A02	5500214	5523239
bin984	A02	5523239	5613657
bin985	A02	5613657	5714041
bin986	A02	5714041	5789645
bin987	A02	5789645	5906228
bin988	A02	5906228	6075087
bin989	A02	6075087	6099920
bin990	A02	6099920	6126003
bin991	A02	6126003	6148588
bin992	A02	6148588	6173464
bin993	A02	6173464	6294612
bin994	A02	6294612	6617870
bin995	A02	6617870	6643341
bin996	A02	6643341	6669735
bin997	A02	6669735	6714949
bin998	A02	6714949	6804204
bin999	A02	6804204	6850619
bin1000	A02	6850619	6872143
bin1001	A02	6872143	6904699
bin1002	A02	6904699	6936185
bin1003	A02	6936185	6999354
bin1004	A02	7821724	7987551
bin1005	A02	7987551	8148985
bin1006	A02	8148985	8200723
bin1007	A02	8200723	8326170
bin1008	A02	8326170	8398154
bin1009	A02	8398154	8710317
bin1010	A02	8710317	9005526
bin1011	A02	9005526	9039315
bin1012	A02	9039315	9229892
bin1013	A02	9229892	9327289
bin1014	A02	9327289	9363793
bin1015	A02	9363793	9629986
bin1016	A02	9629986	9975511
bin1017	A02	9975511	10007144
bin1018	A02	10007144	10151510
bin1019	A02	10151510	10228861
bin1020	A02	10228861	10265797
bin1021	A02	10265797	10351079
bin1022	A02	10351079	10462801
bin1023	A02	10462801	10533946
bin1024	A02	10533946	10564333
bin1025	A02	10564333	10596550
bin1026	A02	10596550	10701915
bin1027	A02	10701915	10868664
bin1028	A02	10868664	10905238
bin1029	A02	10905238	11075720
bin1030	A02	11075720	11162678
bin1031	A02	11162678	11188712
bin1032	A02	11188712	11301548
bin1033	A02	11301548	11389390
bin1034	A02	11389390	11446876
bin1035	A02	11446876	11499907
bin1036	A02	11499907	11616637
bin1037	A02	11616637	11691439
bin1038	A02	11691439	11721193
bin1039	A02	11721193	11770542
bin1040	A02	11770542	11806846
bin1041	A02	11806846	11833251
bin1042	A02	11833251	11855079
bin1043	A02	11855079	11880950
bin1044	A02	11880950	11908833
bin1045	A02	11908833	11950010
bin1046	A02	11950010	12003687
bin1047	A02	12003687	12061763
bin1048	A02	12061763	12089294
bin1049	A02	12089294	12125678
bin1050	A02	12125678	12152511
bin1051	A02	12152511	12324155
bin1052	A02	12324155	12403645
bin1053	A02	12403645	12530663
bin1054	A02	12530663	12845851
bin1055	A02	12845851	12912022
bin1056	A02	12912022	13324532
bin1057	A02	13324532	13453688
bin1058	A02	13453688	13489595
bin1059	A02	13489595	13661115
bin1060	A02	13661115	13715967
bin1061	A02	13715967	13886547
bin1062	A02	13886547	13977857
bin1063	A02	13977857	14124005
bin1064	A02	14124005	14274631
bin1065	A02	14274631	14327342
bin1066	A02	14327342	14366882
bin1067	A02	14366882	14396076
bin1068	A02	14396076	14419863
bin1069	A02	14419863	14460144
bin1070	A02	14460144	14484401
bin1071	A02	14484401	14584671
bin1072	A02	14584671	14617664
bin1073	A02	14617664	14646150
bin1074	A02	14646150	14675936
bin1075	A02	14675936	14722949
bin1076	A02	14722949	14824947
bin1077	A02	14824947	15036154
bin1078	A02	15036154	15142789
bin1079	A02	15142789	15188130
bin1080	A02	15188130	15408894
bin1081	A02	15408894	15445920
bin1082	A02	15445920	16177261
bin1083	A02	16177261	16213114
bin1084	A02	16213114	16273730
bin1085	A02	16273730	16445148
bin1086	A02	16445148	16601129
bin1087	A02	16601129	16727547
bin1088	A02	16727547	16883830
bin1089	A02	16883830	17048356
bin1090	A02	17048356	17070883
bin1091	A02	17070883	17191620
bin1092	A02	17191620	17264203
bin1093	A02	17264203	17328670
bin1094	A02	17328670	17455524
bin1095	A02	17455524	17776188
bin1096	A02	17776188	18142764
bin1097	A02	18142764	18301704
bin1098	A02	18301704	18362704
bin1099	A02	18362704	18730845
bin1100	A02	18730845	18892789
bin1101	A02	18892789	19103328
bin1102	A02	19103328	19236363
bin1103	A02	19236363	19283557
bin1104	A02	19283557	19729055
bin1105	A02	19729055	20203289
bin1106	A02	20203289	20277481
bin1107	A02	20277481	20314792
bin1108	A02	20314792	20605801
bin1109	A02	20605801	21027546
bin1110	A02	21027546	21163486
bin1111	A02	21163486	21737231
bin1112	A02	21737231	22201874
bin1113	A02	22201874	22452349
bin1114	A02	22452349	22746116
bin1115	A02	22746116	23089048
bin1116	A02	23089048	23220437
bin1117	A02	23220437	23291330
bin1118	A02	23291330	23663863
bin1119	A02	23663863	25236733
bin1120	A02	25236733	26265976
bin1121	A02	26265976	26434740
bin1122	A02	26434740	26740898
bin1123	A02	26740898	27626443
bin1124	A02	27626443	29628480
bin1125	A02	29628480	29974957
bin1126	A02	29974957	30030003
bin1127	A02	30030003	30129445
bin1128	A02	30129445	31749523
bin1129	A02	31749523	32015348
bin1130	A02	32015348	32542979
bin1131	A02	32542979	32817882
bin1132	A02	32817882	33639934
bin1133	A02	33639934	34363551
bin1134	A02	34363551	35803297
bin1135	A02	35803297	36313572
bin1136	A02	36313572	36497852
bin1137	A02	36497852	38264754
bin1138	A02	38264754	38483058
bin1139	A02	38483058	39201336
bin1140	A02	39201336	39392577
bin1141	A02	39392577	41650096
bin1142	A02	41650096	42457967
bin1143	A02	42457967	42579971
bin1144	A02	42579971	42925683
bin1145	A02	42925683	43114608
bin1146	A02	43114608	43169959
bin1147	A02	43169959	43196048
bin1148	A02	43196048	43388697
bin1149	A02	43388697	43417593
bin1150	A02	43417593	43462941
bin1151	A02	43462941	43607275
bin1152	A02	43607275	43647745
bin1153	A02	43647745	43685302
bin1154	A02	43685302	43756742
bin1155	A02	43756742	43815446
bin1156	A02	43815446	43854473
bin1157	A02	43854473	43948403
bin1158	A02	43948403	44022563
bin1159	A02	44022563	44093120
bin1160	A02	44093120	44148391
bin1161	A02	44148391	44214933
bin1162	A02	44214933	44240404
bin1163	A02	44240404	44271834
bin1164	A02	44271834	44312642
bin1165	A02	44312642	44364565
bin1166	A02	44364565	44410728
bin1167	A02	44410728	44442399
bin1168	A02	44442399	44495826
bin1169	A02	44495826	44543489
bin1170	A02	44543489	44580429
bin1171	A02	44580429	44600636
bin1172	A02	44600636	44629909
bin1173	A02	44629909	44662860
bin1174	A02	44662860	44754420
bin1175	A02	44754420	44792975
bin1176	A02	44792975	44880398
bin1177	A02	44880398	44954654
bin1178	A02	44954654	45299565
bin1179	A02	45299565	45438520
bin1180	A02	45438520	46058937
bin1181	A02	46058937	46270431
bin1182	A02	46270431	46441099
bin1183	A02	46441099	46571899
bin1184	A02	46571899	46642126
bin1185	A02	46642126	46824700
bin1186	A02	46824700	46929089
bin1187	A02	46929089	47130655
bin1188	A02	47130655	47177659
bin1189	A02	47177659	47470935
bin1190	A02	47470935	47560616
bin1191	A02	47560616	47621242
bin1192	A02	47621242	47876812
bin1193	A02	47876812	47945942
bin1194	A02	47945942	48005907
bin1195	A02	48005907	48132365
bin1196	A02	48132365	48223686
bin1197	A02	48223686	48260676
bin1198	A02	48260676	48343929
bin1199	A02	48343929	48431366
bin1200	A02	48431366	48680442
bin1201	A02	48680442	48756672
bin1202	A02	48756672	49067449
bin1203	A02	49067449	49523982
bin1204	A02	49523982	49986492
bin1205	A02	49986492	50303085
bin1206	A02	50303085	50545002
bin1207	A02	50545002	51735887
bin1208	A02	51735887	52438523
bin1209	A02	52438523	54813413
bin1210	A02	54813413	54931895
bin1211	A02	54931895	55454596
bin1212	A02	55454596	55681083
bin1213	A02	55681083	55834486
bin1214	A02	55834486	56609627
bin1215	A02	56609627	57231487
bin1216	A02	57231487	58029217
bin1217	A02	58029217	58129682
bin1218	A02	58129682	58418523
bin1219	A02	58418523	58676905
bin1220	A02	58676905	59324948
bin1221	A02	59324948	59502693
bin1222	A02	59502693	60272660
bin1223	A02	60272660	60528608
bin1224	A02	60528608	61618221
bin1225	A02	61618221	61967162
bin1226	A02	61967162	64504274
bin1227	A02	64504274	65035604
bin1228	A02	65035604	65128607
bin1229	A02	65128607	65317671
bin1230	A02	65317671	65595718
bin1231	A02	65595718	66011532
bin1232	A02	66011532	67520185
bin1233	A02	67520185	67714105
bin1234	A02	67714105	67840374
bin1235	A02	67840374	68615702
bin1236	A02	68615702	68659959
bin1237	A02	68659959	69000497
bin1238	A02	69000497	69879335
bin1239	A02	69879335	70390862
bin1240	A02	70390862	71002211
bin1241	A02	71002211	71125518
bin1242	A02	71125518	71675374
bin1243	A02	71675374	72152817
bin1244	A02	72152817	72458589
bin1245	A02	72458589	72607636
bin1246	A02	72607636	72652722
bin1247	A02	72652722	73045329
bin1248	A02	73045329	73359622
bin1249	A02	73359622	74694690
bin1250	A02	74694690	74959408
bin1251	A02	74959408	75212714
bin1252	A02	75212714	75360555
bin1253	A02	75360555	75584810
bin1254	A02	75584810	75790415
bin1255	A02	75790415	76485956
bin1256	A02	76485956	77617474
bin1257	A02	77617474	78276366
bin1258	A02	78276366	79045011
bin1259	A02	79045011	80776349
bin1260	A02	80776349	81146817
bin1261	A02	81146817	81444005
bin1262	A02	81444005	81613117
bin1263	A02	81613117	82535351
bin1264	A02	82535351	83056964
bin1265	A02	83056964	83585405
bin1266	A02	83585405	83828998
bin1267	A02	83828998	84256369
bin1268	A02	84256369	84808542
bin1269	A02	84808542	84922999
bin1270	A02	84922999	85475930
bin1271	A02	85475930	85860215
bin1272	A02	85860215	86182656
bin1273	A02	86182656	87075492
bin1274	A02	87075492	87951325
bin1275	A02	87951325	88130700
bin1276	A02	88130700	88427759
bin1277	A02	88427759	88657644
bin1278	A02	88657644	88966939
bin1279	A02	88966939	89232402
bin1280	A02	89232402	89719266
bin1281	A02	89719266	90647099
bin1282	A02	90647099	91163266
bin1283	A02	91163266	91541131
bin1284	A02	91541131	91739091
bin1285	A02	91739091	91826635
bin1286	A02	91826635	92047222
bin1287	A02	92047222	92280106
bin1288	A02	92280106	92620927
bin1289	A02	92620927	92721435
bin1290	A02	92721435	92936194
bin1291	A02	92936194	93118602
bin1292	A02	93118602	93519082
bin1293	A02	93519082	93653165
bin1294	A02	93653165	93802986
bin1295	A02	93802986	93838820
bin1296	A02	93838820	93927458
bin1297	A02	93927458	94283540
bin1298	A02	94283540	94553833
bin1299	A02	94553833	95168660
bin1300	A02	95168660	95295844
bin1301	A02	95295844	95389661
bin1302	A02	95389661	95743195
bin1303	A02	95743195	96024448
bin1304	A02	96024448	96259298
bin1305	A02	96259298	96308899
bin1306	A02	96308899	96422876
bin1307	A02	96422876	96849149
bin1308	A02	96849149	97033271
bin1309	A02	97033271	97176116
bin1310	A02	97176116	97273078
bin1311	A02	97273078	97453384
bin1312	A02	97453384	97530274
bin1313	A02	97530274	97579409
bin1314	A02	97579409	97638799
bin1315	A02	97638799	97693229
bin1316	A02	97693229	97729799
bin1317	A02	97729799	97858784
bin1318	A02	97858784	97889257
bin1319	A02	97889257	97943555
bin1320	A02	97943555	98002813
bin1321	A02	98002813	98029782
bin1322	A02	98029782	98110346
bin1323	A02	98110346	98136874
bin1324	A02	98136874	98163574
bin1325	A02	98163574	98225345
bin1326	A02	98225345	98258757
bin1327	A02	98258757	98386914
bin1328	A02	98386914	98450290
bin1329	A02	98450290	98528463
bin1330	A02	98528463	98579547
bin1331	A02	98579547	98670694
bin1332	A02	98670694	98817858
bin1333	A02	98817858	98907424
bin1334	A02	98907424	98984922
bin1335	A02	98984922	99125225
bin1336	A02	99125225	99198909
bin1337	A02	99198909	99258371
bin1338	A02	99258371	99362093
bin1339	A02	99362093	99476545
bin1340	A02	99476545	99544529
bin1341	A02	99544529	99583613
bin1342	A02	99583613	99614231
bin1343	A02	99614231	99702878
bin1344	A02	99702878	99729893
bin1345	A02	99729893	99760278
bin1346	A02	99760278	99852929
bin1347	A02	99852929	99883374
bin1348	A02	99883374	99955382
bin1349	A02	99955382	100085674
bin1350	A02	100085674	100116280
bin1351	A02	100116280	100236952
bin1352	A02	100236952	100300083
bin1353	A02	100300083	100332694
bin1354	A02	100332694	100354551
bin1355	A02	100354551	100571794
bin1356	A02	100571794	100597177
bin1357	A02	100597177	100621556
bin1358	A02	100621556	100644260
bin1359	A02	100644260	100666879
bin1360	A02	100666879	100703600
bin1361	A02	100703600	100757382
bin1362	A02	100757382	100817564
bin1363	A02	100817564	100855295
bin1364	A02	100855295	100917309
bin1365	A02	100917309	101187267
bin1366	A02	101187267	101274553
bin1367	A02	101274553	101700302
bin1368	A02	101700302	101975818
bin1369	A02	101975818	102038848
bin1370	A02	102038848	102068721
bin1371	A02	102335041	102565779
bin1372	A02	102565779	102652105
bin1373	A02	102652105	102702403
bin1374	A02	102809967	102832765
bin1375	A02	102832765	103051746
bin1376	A02	103051746	103098411
bin1377	A02	103098411	103129046
bin1378	A02	103129046	103175300
bin1379	A02	103175300	103224665
bin1380	A02	103224665	103259789
bin1381	A02	103259789	103368267
bin1382	A02	103368267	103395105
bin1383	A02	103395105	103415514
bin1384	A02	103415514	103461099
bin1385	A02	103461099	103590573
bin1386	A02	103590573	103637666
bin1387	A02	103637666	103659532
bin1388	A02	103659532	103684334
bin1389	A02	103684334	103882876
bin1390	A02	103882876	104002185
bin1391	A02	104002185	104058530
bin1392	A02	104058530	104114338
bin1393	A02	104114338	104157104
bin1394	A02	104157104	104202880
bin1395	A02	104202880	104225843
bin1396	A02	104225843	104293921
bin1397	A02	104293921	104356150
bin1398	A02	104356150	104430807
bin1399	A02	104430807	104459756
bin1400	A02	104459756	104509051
bin1401	A02	104509051	104573669
bin1402	A02	104573669	104602077
bin1403	A02	104602077	104635922
bin1404	A02	104635922	104677516
bin1405	A02	104677516	104714354
bin1406	A02	104714354	104743040
bin1407	A02	104743040	104870756
bin1408	A02	104870756	104898749
bin1409	A02	104898749	104934986
bin1410	A02	104934986	105033564
bin1411	A02	105033564	105057423
bin1412	A02	105057423	105082875
bin1413	A02	105082875	105146683
bin1414	A02	105146683	105192336
bin1415	A02	105192336	105304435
bin1416	A02	105304435	105344426
bin1417	A02	105344426	105477946
bin1418	A02	105477946	105521214
bin1419	A02	105521214	105552034
bin1420	A02	105552034	105578437
bin1421	A02	105578437	105607762
bin1422	A02	105607762	105663144
bin1423	A02	105663144	105738491
bin1424	A02	105738491	105792497
bin1425	A02	105792497	105830371
bin1426	A02	105830371	105871381
bin1427	A02	105871381	106014293
bin1428	A02	106014293	106183414
bin1429	A02	106183414	106236383
bin1430	A02	106236383	106273620
bin1431	A02	106273620	106322203
bin1432	A02	106322203	106353514
bin1433	A02	106353514	106374705
bin1434	A02	106374705	106404438
bin1435	A02	106404438	106482286
bin1436	A02	106482286	106603380
bin1437	A02	106603380	106683938
bin1438	A02	106683938	106811912
bin1439	A02	106811912	106892092
bin1440	A02	106892092	106982957
bin1441	A02	106982957	107084862
bin1442	A02	107084862	107233906
bin1443	A02	107233906	107275063
bin1444	A02	107275063	107405573
bin1445	A02	107405573	107428063
bin1446	A02	107428063	107458096
bin1447	A02	107458096	107519137
bin1448	A03	231095	256316
bin1449	A03	256316	341291
bin1450	A03	341291	369676
bin1451	A03	369676	422982
bin1452	A03	422982	469344
bin1453	A03	469344	501508
bin1454	A03	501508	525420
bin1455	A03	525420	557724
bin1456	A03	557724	583838
bin1457	A03	583838	640762
bin1458	A03	640762	674654
bin1459	A03	674654	713365
bin1460	A03	713365	743438
bin1461	A03	743438	771218
bin1462	A03	771218	816038
bin1463	A03	816038	865722
bin1464	A03	865722	916601
bin1465	A03	916601	977152
bin1466	A03	977152	1034183
bin1467	A03	1034183	1081173
bin1468	A03	1081173	1146406
bin1469	A03	1146406	1173056
bin1470	A03	1173056	1232771
bin1471	A03	1232771	1265376
bin1472	A03	1265376	1303922
bin1473	A03	1303922	1330398
bin1474	A03	1330398	1417572
bin1475	A03	1417572	1450623
bin1476	A03	1450623	1508261
bin1477	A03	1508261	1538693
bin1478	A03	1538693	1601318
bin1479	A03	1601318	1651267
bin1480	A03	1651267	1690932
bin1481	A03	1690932	1723129
bin1482	A03	1723129	1768017
bin1483	A03	1768017	1788478
bin1484	A03	1788478	1815366
bin1485	A03	1815366	1849120
bin1486	A03	1849120	1902485
bin1487	A03	1902485	1926985
bin1488	A03	1926985	1995085
bin1489	A03	1995085	2027405
bin1490	A03	2027405	2063286
bin1491	A03	2063286	2120501
bin1492	A03	2120501	2228429
bin1493	A03	2228429	2282954
bin1494	A03	2282954	2335621
bin1495	A03	2335621	2363886
bin1496	A03	2363886	2384569
bin1497	A03	2384569	2414002
bin1498	A03	2414002	2527336
bin1499	A03	2527336	2664793
bin1500	A03	2664793	2684878
bin1501	A03	2684878	2707507
bin1502	A03	2707507	2728399
bin1503	A03	2728399	2781580
bin1504	A03	2781580	2821463
bin1505	A03	2821463	2891398
bin1506	A03	2891398	3050294
bin1507	A03	3050294	3100030
bin1508	A03	3100030	3271775
bin1509	A03	3271775	3298755
bin1510	A03	3298755	3421732
bin1511	A03	3421732	3508694
bin1512	A03	3508694	3583657
bin1513	A03	3583657	3649204
bin1514	A03	3649204	3676889
bin1515	A03	3676889	3723465
bin1516	A03	3723465	3794572
bin1517	A03	3794572	3820538
bin1518	A03	3820538	3882197
bin1519	A03	3882197	3907242
bin1520	A03	3907242	4031196
bin1521	A03	4031196	4057042
bin1522	A03	4057042	4088420
bin1523	A03	4088420	4109147
bin1524	A03	4109147	4145316
bin1525	A03	4145316	4192866
bin1526	A03	4192866	4222692
bin1527	A03	4222692	4280478
bin1528	A03	4280478	4315755
bin1529	A03	4315755	4341466
bin1530	A03	4341466	4384478
bin1531	A03	4384478	4423797
bin1532	A03	4423797	4445147
bin1533	A03	4445147	4483995
bin1534	A03	4483995	4508061
bin1535	A03	4508061	4540323
bin1536	A03	4540323	4588851
bin1537	A03	4588851	4695948
bin1538	A03	4695948	4743455
bin1539	A03	4743455	4774773
bin1540	A03	4774773	4823558
bin1541	A03	4823558	4868170
bin1542	A03	4868170	4935740
bin1543	A03	4935740	4962337
bin1544	A03	4962337	4993824
bin1545	A03	4993824	5075987
bin1546	A03	5075987	5096982
bin1547	A03	5096982	5155315
bin1548	A03	5155315	5201190
bin1549	A03	5201190	5225741
bin1550	A03	5225741	5254297
bin1551	A03	5254297	5282546
bin1552	A03	5282546	5330049
bin1553	A03	5330049	5369440
bin1554	A03	5369440	5400910
bin1555	A03	5400910	5433521
bin1556	A03	5433521	5495683
bin1557	A03	5495683	5524692
bin1558	A03	5524692	5576881
bin1559	A03	5576881	5609602
bin1560	A03	5609602	5632313
bin1561	A03	5632313	5668168
bin1562	A03	5668168	5767287
bin1563	A03	5767287	5797652
bin1564	A03	5797652	5827270
bin1565	A03	5827270	5896130
bin1566	A03	5896130	5994695
bin1567	A03	5994695	6017987
bin1568	A03	6017987	6125609
bin1569	A03	6125609	6165854
bin1570	A03	6165854	6186008
bin1571	A03	6186008	6228011
bin1572	A03	6228011	6270388
bin1573	A03	6270388	6313989
bin1574	A03	6313989	6335123
bin1575	A03	6335123	6421099
bin1576	A03	6421099	6475602
bin1577	A03	6475602	6560556
bin1578	A03	6560556	6593706
bin1579	A03	6593706	6816457
bin1580	A03	6816457	6845541
bin1581	A03	6845541	6891468
bin1582	A03	6891468	6942483
bin1583	A03	6942483	6968953
bin1584	A03	6968953	7054439
bin1585	A03	7054439	7076629
bin1586	A03	7076629	7105523
bin1587	A03	7105523	7125905
bin1588	A03	7125905	7185228
bin1589	A03	7185228	7229054
bin1590	A03	7229054	7291673
bin1591	A03	7291673	7409395
bin1592	A03	7409395	7473651
bin1593	A03	7473651	7501461
bin1594	A03	7501461	7526784
bin1595	A03	7526784	7562382
bin1596	A03	7562382	7637306
bin1597	A03	7637306	7673239
bin1598	A03	7673239	7701135
bin1599	A03	7701135	7733256
bin1600	A03	7733256	7770345
bin1601	A03	7770345	7802506
bin1602	A03	7802506	7824614
bin1603	A03	7824614	7885552
bin1604	A03	7885552	7924009
bin1605	A03	7924009	7963389
bin1606	A03	7963389	7983659
bin1607	A03	7983659	8023279
bin1608	A03	8023279	8057892
bin1609	A03	8057892	8088730
bin1610	A03	8088730	8123825
bin1611	A03	8123825	8148029
bin1612	A03	8148029	8185986
bin1613	A03	8185986	8212366
bin1614	A03	8212366	8240449
bin1615	A03	8240449	8273800
bin1616	A03	8273800	8309375
bin1617	A03	8309375	8382373
bin1618	A03	8382373	8454145
bin1619	A03	8454145	8537045
bin1620	A03	8537045	8564443
bin1621	A03	8564443	8618729
bin1622	A03	8618729	8691682
bin1623	A03	8691682	8726041
bin1624	A03	8726041	8750627
bin1625	A03	8750627	8794209
bin1626	A03	8794209	8916779
bin1627	A03	8916779	8937449
bin1628	A03	8937449	8965642
bin1629	A03	8965642	9002740
bin1630	A03	9002740	9046785
bin1631	A03	9046785	9072438
bin1632	A03	9072438	9118448
bin1633	A03	9118448	9147013
bin1634	A03	9147013	9190082
bin1635	A03	9190082	9221828
bin1636	A03	9221828	9304136
bin1637	A03	9304136	9367479
bin1638	A03	9367479	9417358
bin1639	A03	9417358	9439448
bin1640	A03	9439448	9535004
bin1641	A03	9535004	9738186
bin1642	A03	9738186	9780383
bin1643	A03	9780383	9836317
bin1644	A03	9836317	9959419
bin1645	A03	9959419	10043004
bin1646	A03	10043004	10065029
bin1647	A03	10065029	10088862
bin1648	A03	10088862	10136099
bin1649	A03	10136099	10231312
bin1650	A03	10231312	10270641
bin1651	A03	10270641	10313440
bin1652	A03	10313440	10529788
bin1653	A03	10529788	10578799
bin1654	A03	10578799	10704773
bin1655	A03	10704773	10749649
bin1656	A03	10749649	10786405
bin1657	A03	10786405	10954050
bin1658	A03	10954050	11008222
bin1659	A03	11008222	11080093
bin1660	A03	11080093	11111011
bin1661	A03	11111011	11156832
bin1662	A03	11156832	11217459
bin1663	A03	11217459	11289356
bin1664	A03	11289356	11357403
bin1665	A03	11357403	11407366
bin1666	A03	11407366	11444763
bin1667	A03	11444763	11474592
bin1668	A03	11474592	11761323
bin1669	A03	11761323	11832994
bin1670	A03	11832994	11942129
bin1671	A03	11942129	11962276
bin1672	A03	11962276	11990846
bin1673	A03	11990846	12109085
bin1674	A03	12109085	12200204
bin1675	A03	12200204	12232505
bin1676	A03	12232505	12311326
bin1677	A03	12311326	12399906
bin1678	A03	12399906	12428647
bin1679	A03	12428647	12453554
bin1680	A03	12453554	12633337
bin1681	A03	12633337	12660626
bin1682	A03	12660626	12847706
bin1683	A03	12847706	12883157
bin1684	A03	12883157	12930668
bin1685	A03	12930668	12969048
bin1686	A03	12969048	13053863
bin1687	A03	13053863	13079778
bin1688	A03	13079778	13156193
bin1689	A03	13156193	13187832
bin1690	A03	13187832	13212581
bin1691	A03	13212581	13349462
bin1692	A03	13349462	13492580
bin1693	A03	13492580	13513864
bin1694	A03	13513864	13617739
bin1695	A03	13617739	13789508
bin1696	A03	13789508	13908745
bin1697	A03	13908745	13949949
bin1698	A03	13949949	14013891
bin1699	A03	14013891	14060718
bin1700	A03	14060718	14128896
bin1701	A03	14128896	14167967
bin1702	A03	14167967	14250165
bin1703	A03	14250165	14367521
bin1704	A03	14367521	14392069
bin1705	A03	14392069	14435823
bin1706	A03	14435823	14475559
bin1707	A03	14475559	14512215
bin1708	A03	14512215	14561020
bin1709	A03	14561020	14624039
bin1710	A03	14624039	15156022
bin1711	A03	15156022	15196335
bin1712	A03	15196335	15296124
bin1713	A03	15296124	15376250
bin1714	A03	15376250	15425497
bin1715	A03	15425497	15494479
bin1716	A03	15494479	15547150
bin1717	A03	15547150	15622119
bin1718	A03	15622119	15764587
bin1719	A03	15764587	15825914
bin1720	A03	15825914	15874641
bin1721	A03	15874641	15951166
bin1722	A03	15951166	16362048
bin1723	A03	16362048	16557255
bin1724	A03	16557255	16587846
bin1725	A03	16587846	16617000
bin1726	A03	16617000	16783992
bin1727	A03	16783992	16864749
bin1728	A03	16864749	16904917
bin1729	A03	16904917	16961447
bin1730	A03	16961447	17008852
bin1731	A03	17008852	17040397
bin1732	A03	17040397	17065360
bin1733	A03	17065360	17118901
bin1734	A03	17118901	17147767
bin1735	A03	17147767	17244802
bin1736	A03	17244802	17300568
bin1737	A03	17300568	17325212
bin1738	A03	17325212	17385396
bin1739	A03	17385396	17515435
bin1740	A03	17515435	17828698
bin1741	A03	17828698	17868764
bin1742	A03	17868764	18173450
bin1743	A03	18173450	18194404
bin1744	A03	18194404	18279866
bin1745	A03	18279866	18401970
bin1746	A03	18401970	18427591
bin1747	A03	18427591	18683033
bin1748	A03	18683033	18773459
bin1749	A03	18773459	18836206
bin1750	A03	18836206	18937991
bin1751	A03	18937991	19058938
bin1752	A03	19058938	19103284
bin1753	A03	19103284	19127795
bin1754	A03	19127795	19151081
bin1755	A03	19151081	19239443
bin1756	A03	19239443	19288451
bin1757	A03	19288451	19418060
bin1758	A03	19418060	19671253
bin1759	A03	19671253	19773610
bin1760	A03	19773610	19794553
bin1761	A03	19794553	19883649
bin1762	A03	19883649	19963458
bin1763	A03	19963458	20045315
bin1764	A03	20045315	20110826
bin1765	A03	20110826	20136242
bin1766	A03	20136242	20258564
bin1767	A03	20258564	20284023
bin1768	A03	20284023	20384951
bin1769	A03	20384951	20453301
bin1770	A03	20453301	20506323
bin1771	A03	20506323	20561604
bin1772	A03	20561604	20767506
bin1773	A03	20767506	21048407
bin1774	A03	21048407	21787576
bin1775	A03	21787576	22088266
bin1776	A03	22088266	22636895
bin1777	A03	22636895	22714039
bin1778	A03	22714039	22925352
bin1779	A03	22925352	23001066
bin1780	A03	23001066	23122225
bin1781	A03	23122225	23280969
bin1782	A03	23280969	24003419
bin1783	A03	24003419	24118558
bin1784	A03	24118558	24153203
bin1785	A03	24153203	24208578
bin1786	A03	24208578	24667987
bin1787	A03	24667987	25208976
bin1788	A03	25208976	25356419
bin1789	A03	25356419	25388707
bin1790	A03	25388707	25484054
bin1791	A03	25484054	25525681
bin1792	A03	25525681	25566953
bin1793	A03	25566953	25669331
bin1794	A03	25669331	25768815
bin1795	A03	25768815	26216062
bin1796	A03	26216062	26253889
bin1797	A03	26253889	26516589
bin1798	A03	26516589	26573529
bin1799	A03	26573529	26697789
bin1800	A03	26697789	26867642
bin1801	A03	26867642	27030962
bin1802	A03	27030962	27103777
bin1803	A03	27103777	27141994
bin1804	A03	27141994	27568674
bin1805	A03	27568674	27978328
bin1806	A03	27978328	28845021
bin1807	A03	28845021	28944660
bin1808	A03	28944660	29214995
bin1809	A03	29214995	29379089
bin1810	A03	29379089	30177554
bin1811	A03	30177554	30439879
bin1812	A03	30439879	30717894
bin1813	A03	30717894	30788519
bin1814	A03	30788519	31145986
bin1815	A03	31145986	31488543
bin1816	A03	31488543	31837447
bin1817	A03	31837447	32088552
bin1818	A03	32088552	32350783
bin1819	A03	32350783	32824330
bin1820	A03	32824330	33455959
bin1821	A03	33455959	33509862
bin1822	A03	33509862	33700709
bin1823	A03	33700709	34074803
bin1824	A03	34074803	34305206
bin1825	A03	34305206	34378439
bin1826	A03	34378439	34798016
bin1827	A03	34798016	36287239
bin1828	A03	36287239	37358766
bin1829	A03	37358766	37911147
bin1830	A03	37911147	38673945
bin1831	A03	38673945	39168318
bin1832	A03	39168318	40120386
bin1833	A03	40120386	40529362
bin1834	A03	40529362	40899339
bin1835	A03	40899339	41723861
bin1836	A03	41723861	41911777
bin1837	A03	41911777	42073613
bin1838	A03	42073613	44021250
bin1839	A03	44021250	46472768
bin1840	A03	46472768	47032141
bin1841	A03	47032141	47364606
bin1842	A03	47364606	48178461
bin1843	A03	48178461	48820309
bin1844	A03	48820309	49082782
bin1845	A03	49082782	49223920
bin1846	A03	49223920	49254210
bin1847	A03	49254210	50394246
bin1848	A03	50394246	50885150
bin1849	A03	50885150	51265370
bin1850	A03	51265370	51961793
bin1851	A03	51961793	52133087
bin1852	A03	52133087	52799518
bin1853	A03	52799518	52848400
bin1854	A03	52848400	53397616
bin1855	A03	53397616	54668670
bin1856	A03	54668670	55123230
bin1857	A03	55123230	55857707
bin1858	A03	55857707	56499974
bin1859	A03	61159194	61477474
bin1860	A03	61523190	61848450
bin1861	A03	61848450	61890074
bin1862	A03	61890074	63782555
bin1863	A03	63782555	64013673
bin1864	A03	64013673	64065647
bin1865	A03	64065647	64123504
bin1866	A03	64123504	64267984
bin1867	A03	64267984	64323959
bin1868	A03	64323959	64363632
bin1869	A03	64363632	64617064
bin1870	A03	64617064	65451125
bin1871	A03	65451125	65791099
bin1872	A03	65791099	66347646
bin1873	A03	66347646	66600798
bin1874	A03	66600798	67014612
bin1875	A03	67014612	67132877
bin1876	A03	67132877	67448719
bin1877	A03	67448719	67801355
bin1878	A03	67801355	67956363
bin1879	A03	67956363	68453514
bin1880	A03	68453514	68632181
bin1881	A03	68632181	68869886
bin1882	A03	68869886	69011897
bin1883	A03	69011897	69126366
bin1884	A03	69126366	69227721
bin1885	A03	69227721	69416781
bin1886	A03	69416781	69630884
bin1887	A03	69630884	69689572
bin1888	A03	69689572	69834147
bin1889	A03	69834147	69855263
bin1890	A03	69855263	70159897
bin1891	A03	70159897	70253265
bin1892	A03	70253265	70698509
bin1893	A03	70698509	70823162
bin1894	A03	70823162	70854384
bin1895	A03	70854384	70877503
bin1896	A03	70877503	70927919
bin1897	A03	70927919	71150290
bin1898	A03	71150290	71171051
bin1899	A03	71171051	71216341
bin1900	A03	71216341	71258492
bin1901	A03	71258492	71559537
bin1902	A03	71559537	71707391
bin1903	A03	71707391	71756969
bin1904	A03	71756969	71885346
bin1905	A03	71885346	72031081
bin1906	A03	72031081	72125702
bin1907	A03	72125702	72232021
bin1908	A03	72232021	72374475
bin1909	A03	72374475	72528241
bin1910	A03	72528241	72562986
bin1911	A03	72562986	72750323
bin1912	A03	72750323	72831490
bin1913	A03	72831490	72888684
bin1914	A03	72888684	73052630
bin1915	A03	73052630	73083765
bin1916	A03	73083765	73177693
bin1917	A03	73177693	73233985
bin1918	A03	73233985	73307258
bin1919	A03	73307258	73413069
bin1920	A03	73413069	73566133
bin1921	A03	73566133	73765422
bin1922	A03	73765422	73910377
bin1923	A03	73910377	73959013
bin1924	A03	73959013	74045243
bin1925	A03	74045243	74135822
bin1926	A03	74135822	74164112
bin1927	A03	74164112	74332133
bin1928	A03	74332133	74606116
bin1929	A03	74606116	74738174
bin1930	A03	74738174	74883754
bin1931	A03	74883754	75000838
bin1932	A03	75000838	75038324
bin1933	A03	75038324	75226790
bin1934	A03	75226790	75747503
bin1935	A03	75747503	75830018
bin1936	A03	75830018	75968799
bin1937	A03	75968799	76593605
bin1938	A03	76593605	76950283
bin1939	A03	76950283	77324857
bin1940	A03	77324857	77486499
bin1941	A03	77486499	77522192
bin1942	A03	77522192	77675529
bin1943	A03	77675529	77736326
bin1944	A03	77736326	77775363
bin1945	A03	77775363	78205975
bin1946	A03	78205975	78233133
bin1947	A03	78233133	78271950
bin1948	A03	78271950	78713472
bin1949	A03	78713472	78766501
bin1950	A03	78766501	79105760
bin1951	A03	79105760	79306589
bin1952	A03	79306589	79413745
bin1953	A03	79413745	79688306
bin1954	A03	79688306	79717663
bin1955	A03	79717663	79930970
bin1956	A03	79930970	80162573
bin1957	A03	80162573	80368367
bin1958	A03	80368367	80730080
bin1959	A03	80730080	80835929
bin1960	A03	80835929	81021792
bin1961	A03	81021792	81297002
bin1962	A03	81297002	81498870
bin1963	A03	81498870	81607879
bin1964	A03	81607879	81680888
bin1965	A03	81680888	81787279
bin1966	A03	81787279	81845923
bin1967	A03	81845923	82286876
bin1968	A03	82286876	82465924
bin1969	A03	82465924	82558379
bin1970	A03	82558379	82985653
bin1971	A03	82985653	83169808
bin1972	A03	83169808	83349129
bin1973	A03	83349129	83495801
bin1974	A03	83495801	83605365
bin1975	A03	83605365	83692416
bin1976	A03	83692416	83761842
bin1977	A03	83761842	83938025
bin1978	A03	83938025	84186066
bin1979	A03	84186066	84403253
bin1980	A03	84403253	84491927
bin1981	A03	84491927	84737737
bin1982	A03	84737737	84906941
bin1983	A03	84906941	84962144
bin1984	A03	84962144	85208404
bin1985	A03	85208404	85237664
bin1986	A03	85237664	85440403
bin1987	A03	85440403	85713880
bin1988	A03	85713880	85759101
bin1989	A03	85759101	85825164
bin1990	A03	85825164	86450614
bin1991	A03	86450614	86513499
bin1992	A03	86513499	86911076
bin1993	A03	86911076	87280777
bin1994	A03	87280777	87421605
bin1995	A03	87421605	87695282
bin1996	A03	87695282	88014772
bin1997	A03	88014772	88654421
bin1998	A03	88654421	88927860
[truncated: 16,005 more rows]
